# Supplementary material for: Genomic Targets and Features of BarA-UvrY (-SirA) Signal Transduction Systems
Source: PLoS One. 2015 Dec 16;10(12):e0145035. doi: 10.1371/journal.pone.0145035 (PMC4682653; doi:10.1371/journal.pone.0145035)
Supplement: S2 Table — (XLSX) [file pone.0145035.s013.xlsx]

## Sheet: UvrY
List of putative UvrY target genes derived from ChIP-exo. The assay was conducted in Kornberg medium, mid-log (OD600 of 0.6)
Group I - Genes with read abundance of more than 5 fold over that of lacY
Serial #	Target gene	Putative UvrY binding site derived from ChIP-exo	Genomic position of putative UvrY binding site derived from ChIP-exo						Function of the target gene
1	csrB	cctcttctgtaatccaaataccccatctggttgtgagagatctcttacagactctgtaggagatcgccaggaaataagcga	2922687-2922767						CsrA-binding sRNA, antagonizing CsrA regulation; blocks the CsrA binding of glgC mRNA	.
		aaggcattgtctgtaagcgccttgtaagacttcgcgaaaaagacgattctatcttcgtcgacagggagtcagacaacgaag	2922521-2922601							.
2	csrC	cataataaaaggcggatttttcggcgtgagcgttgtaagtAaaagccatacgctttgtgagacattgccgatagtctttat	4048835-4048915						CsrC sRNA sequesters CsrA, a carbon flux regulator; also affects biofilms and motilty	.
		ctgatggcggttgattgtttgtttaaagcaaaggcgtaaagtagcacccatagagcgaggacgctaacaggaacaatgact	4049009-4049089							.
3	fhuF	gccataatcgggatagtaatctaaatgataatgattgctaatcatagcgataggtttacccgatagcaagggatttatctg	4603681-4603761						Siderophore-iron reductase; releases iron from hydroxamate-type siderophores; cytoplasmic	.
4	spF	taaagttagtcgcgtagggtacagaggtaagatgttctatctttcagaccttttacttcacgtaatcggatttggctgaat	4047908-4047988						Spot 42 sRNA; antisense regulator of galK translation	.
Group II - Genes with read abundance of more than 2 - 5 fold over that of lacY										.
Serial #	Target gene	UvrY binding site derived from ChIP-exo	Genomic position of UvrY binding site						Function of the target gene	.
5	cyoA	ctgttgcaaaagggcgttataacaaaaggggagtgctgaaggagtctgggcgggcaattggtataaccaatgtgaaataaa	450990-451070						Cytochrome o oxidase subunit II, lipoprotein; also called cytochrome bo(3) ubiquinol oxidase subunit II	.
6	bglG	aaaaaaacccgacttcaccagtattctctggttatgtcaggttttgcctgcgaatgcagtaacaatccagtcatttattaa	3904612-3904692						Transcription antiterminator for cryptic bglGFBH operon; RNA-binding protein; dimerization and activity modulated by phosphorylation state; binds kinase/dephosphorylase BglF	.
7	uxuA/gntP	ggttaaccaatttcagaattcgggttgacatgtcttaccaaaaggtagaacttatacgccatctcatccgatgcaacgcca	4549483-4549563						D-mannonate dehydratase (hydrolase); Fe(2)-requiring; glucuronate branch of hexuronate pathway	.
8	thrW	ccgtgattcacgttcgtgaacatgtcctttcagggccgatatagctcagttggtagagcagcgcattcgtaatgcgaaggt	262060-262140						Threonine tRNA(CGU) 2	.
9	guaC	gcattgattagtgcgtatgatagcgtcactggagttgcgctcttacccttatagccattaaccccaggaatccgcacatgc	113366-113446						GMP reductase	.
10	cspA	ggtaatacactatgtccggtaaaatgactggtatcgtaaaatggttcaacgctgacaaaggcttcggcttcatcactcctg	3718060-3718140						Cold-inducible RNA chaperone and antiterminator; aids gene expression at low temperature; cold shock protein CS7.4; binds ssRNA and ssDNA	.
11	caiT	cgctgcatccagatctctgactgtaagccaacaaagtatgccgacgattattaacggcggaaagaaaaccttcggttctat	41824-41904						L-carnitine/gamma-butyrobetaine antiporter; trimeric; BCCT family	.
		gcgttaatggctaactcataatgggtattcaataagctgtattctgtgattggtatcacatttttgtttcgggtgaataga	42027-42107							.
12	yffQ	ctgaacattcaaatcaactcccaccaaagccaacaagatgggaggtgaattttgtgatgcagatcgctttttcccttcagg	2561393-2561473						Function unknown, Eut/CPZ-55 prophage	.
		tcccttcaggcatttttgtttaattcaatcaacgaaaggcagttcccaacaacaaaataaagatgggaggtaaaaatgaaa	2561464-2561544							.
13	metY	aaaatgcaaatactgctgggatttggtgtaccgagacgggacgtaaaatctgcaggcattatagtgatccacgccacattt	3316346-3316426						Initiator methionine tRNA(CAU) f2	.
		tgaatgaatatccagttcactttcatttgttgaatacttttgccttctcctgctctcccttaagcgcattattttacaaaa	3316451-3316531							.
		atgagcccgacgagctaccaggctgctccaccccgcgcctgaaacgtggcaaattctactcgttttgggtaaaaaatgcaa	3316274-3316354							.
Group III - Genes with read abundance of 1.5 - 2 fold over that of lacY										.
Serial #	Target gene	UvrY binding site derived from ChIP-exo	Genomic position of UvrY binding site						Function of the target gene	.
14	aceb	tgtgatagtcgatcgttaagcgattcagcaccttacctcaggcaccttcgggtgccttttttatttccgaaacgtacctca	4213237-4213317						Malate synthase A; glyoxylate shunt enzyme	.
15	acre	atttttctttctgcgagttaacgcgttgcctttttgggtaaataacgcgcttttggttttttgaggaatagtaatgacgaa	3411812-3411892						AcrEF-TolC efflux pump, multidrug/solvent resistance; membrane-fusion lipoprotein	.
16	acs	caaaagttgattaattctttgaggaacatgcagttatgcatgctgttgaaaaagaggaagatactgactaactctaaagtg	4285543-4285623						Acetyl CoA synthase, acetate-scavenging enzyme, improves carbon starvation survival	.
		gtttatcaggcaacggtctgcgatgttggcaggaatggtgtgtttgtgaatttggctcatgcttttgttctccttgtagga	4285334-4285414							.
		agcgttaaatgtaggggtattggcagttttgtttagtatttgggcgacagatcacgcaaaagtagaattgtgcaaataaac	4285435-4285515							.
17	adiC	ctgagagatatttttaccgtccatcattaattcatttacggcataacgcatgcggcaggtggtgattatttggctataact	4335307-4335387						Arginine:agmatine antiporter; arginine-dependent acid resistance; acid-inducible membrane protein	.
18	adiY	ggtcgctgcaaatcctcatacatgtactcctgagtgcgaataaaagaccagttctcgctaaagcaaagcgataccgggaaa	4335933-4336013						Transcriptional activator for adiA, AraC family	.
19	agaB	accagtccaaatattctcttaacccgtattgataaccgtctggttcacggtcaggttggcgtgacctggacatccaccatc	3282194-3282274						Putative PTS system N-acetylgalactosamine-specific enzyme IIB component	.
20	alae	aaaaatgctgaaaatgacccagctactacatacaccgaattctctacgcttatagcgttacctcacccccaaactttcatt	2796849-2796929						Alanine exporter, inducible; stress-responsive	.
21	alsA	cccgccatcgatatatatggcgtggccataaataacctctctgcacgaaatatcgtattattgcctgatggctacatttat	4308974-4309054						D-allose ABC transporter ATPase	.
22	alsb	gttctcacggtaaggggacaggtaactccgcgatggcggaattacctttttcttatttcagcgcgcctggtgagaagaaat	4310071-4310151						D-allose-binding protein, periplasmic	.
23	aphA	tttcatcacaaaaaccgcagataatccttcctttccccggcagctggcgttatggtcagatggtttttgcaacaaatctca	4267315-4267395						Acid phosphatase, periplasmic, class B, nucleotidase; active on 3'- and 5'-mononucleotides and monodeoxynucleotides; glucose-repressed; monomeric	.
24	araE	attatgatgatctacaggtataaaaaaccctgccatgcggcagggtcataaaagtaagaagaatgaattaacgcgccagcc	2980451-2980531						Low-affinity L-arabinose transport; L-arabinose proton symport	.
25	ArfA	aacaaccactcttaacgccactcgccccttgttcaagagcttcaagaatcgaacaataaacactgctatgagcagtcccac	3436728-3436808						Alternative stalled-ribosome rescue factor A; binds 50S ribosomal subunits, synthetic lethal with ssrA; recruits RF-2	.
26	argR	tgacgcaggcatgtttctcaataacgaaatttgataaaatcccgctctttcataacattatttcagccttcttcagggctg	3382577-3382657						Repressor of Arg regulon; cer-mediated site-specific recombination in plasmid ColE1; hexameric	.
27	aroB	acgacaatcctctccataacgcgacatccaccttaattactgtacccgcagacgagtgtatataaagccagaattagttgc	3516491-3516571						3-Dehydroquinate synthase	.
28	aroK	taaacccgcttcgctcagagagcgccgcaggacatgaactgaaacctcataagatattgcgagagtcagactgaaaattat	3517119-3517199						Shikimate kinase I; alkali-inducible	.
29	arpA	aatatcataaatcgctcaatctcataatgcagccgtaaaagtttcggtggaatgagatcttgcgattttgttaataattaa	4220591-4220671						Ankyrin repeat protein, function unknown	.
30	arsR	tggctaatagtattgagctgttagataagaactctctcactccagccagagccaccaactcagggctggaaagtaaaaaac	3646296-3646376						Arsenate resistance operon repressor; resistance to arsenate, arsenite, and antimonite	.
31	aslA	tgcaaaatgctccggtttcatgtcatcaaaatgatgacgtaattaagcattgataattgagatccctctccctgacaggat	3984029-3984109						Predicted periplasmic non-aryl sulfatase, Ser-type; possible periplasmic mucin-desulfating sulfatase	.
32	aslB	agcagtatttcggcgagtagcgcagcttggtagcgcaactggtttgggaccagtgggtcggaggttcgaatcctctctcgc	3980747-3980827						Predicted AslA-specific anaerobic sulfatase-maturating enzyme; Radical SAM enzyme	.
33	asnA	attgaatgattattgcatgtgtgtcggtttttgttgcttaatcataagcaacaggacgcaggagtataaaaaatgaaaacc	3925105-3925185						Asparagine synthase A; aspartate-ammonia ligase	.
34	aspA	tttcgaccgacgattatcccctgcatcgaccgaatacccgagatcatatgctgcttgaggatttctaccgtaatctggatc	4366419-4366499						L-aspartate ammonia-lyase; L-aspartase	.
35	atpI	cgagcaacgtttcgactcacgagcgacacagacatcacgtttttcactcctgctcccttcgaggtatgccgcgtgtcgtat	3920428-3920508						ATP synthase, membrane-bound accessory factor	.
		aaactgtaaataacgcgtaaacactggtgataaagcgtgcttcagatcacatattgcgcatgttcgcgcacagcatattta	3920672-3920752							.
36	bcsE	aactgataatcagacaaaatggtgacatgagggacattgtggaccctgtattctctatcggtatctcatcattatgggatg	3694454-3694534						Protein required for cellulose production	.
37	bglH	atccctttatggtgcaaagaaagaattaacgcatcgcatccagactgttctgaatgcgacgataattaaggtgctttaatg	3900246-3900326						Outer membrane beta-glucoside porin, cryptic; lamB paralog	.
38	cadC	tacaggttgttgcataatagaaactcattcgaaaagggaatgatgcaatgataattgccacaacctatttttaccatctat	4359942-4360022						Transcriptional activator for cadBA, low external pH-, low oxygen-, excess lysine-responsive; homodimeric	.
		acatttctctttgttctcattcagaaaatctcatcagtcgccgttcagaccggtgttgtgctttatggatgcgttacgctc	4360261-4360341							.
39	caiD	gcaaaaaatgcatattgttttagagtgtgattattagctggcagggtagttccctgctgtttcatttatttcagattcttt	36205-36285						Carnitinyl-CoA dehydratase	.
40	carA	accatttggtccacttttttctgctcgtttttatttcatgcaatcttcttgctgcgcaagcgttttccagaacaggttaga	29361-29441						Carbamoyl phosphate synthase, small subunit; glutamine-hydrolyzing, tetramer of heterodimers	.
41	casA	cttcatatgctccgacatttctcctgcatttctatacgtcggcacacttccgttatcggtaaaaacaaagaaaaaatacgg	2882168-2882248						CRISPR RNA (crRNA) containing Cascade antiviral complex	.
		gaaattaaaagaagatgtacattgtgcaccttccctacttaagtagggataaaccgttattggtcttattatcgtcattga	2882475-2882555							.
42	cbrC	tgatgagcagaatcattacccgtctacccggattggatatttcatgtcctgaaacagactctttaagttaagcgggatact	3895925-3896005						Required for colicin E2 tolerance; UPF0167 family; predicted to have thiol-disulfide oxidoreductase activity of the glutaredoxin/thioredoxin family	.
43	cmtB	ggcggtaaaaataaaatactcgtgcggtttaatgaaagcaattgagcagggaaaccggtgttttgaaaacagtgaattatt	3077386-3077466						Protein-N-phosphohistidine sugar P-transferase; enzyme III of PEP-PTS cryptic mannitol transport	.
		caacacgccttatctattgcttgtccgcaaacggacatatcaaggtaataaaaaaggtcgccgaagcgacctttttacccg	3077575-3077655							.
44	coaA	ttaatgggcaggagggtaacaccagatggggaggaataataagaaaaaatctctgccaggaagctatcgttgaaaagcaat	4173125-4173205						Pantothenate kinase	.
45	cspE	actggacaaagcgtaccacaattggtgtactggtaaccgacacagcatttgtgtctatttttcatgtaaaggtaattttga	656434-656514						Transcription antitermination protein; constitutively-expressed cold shock family protein; negative regulator of cspA transcription; binds and melts RNA; binds ssDNA; dimeric	.
46	csrA	ctctctgtatcccggcattatccatcatataacgccaaaaagtaagcaatgacaaacacattacatctaagcagtcatggc	2817201-2817281						Global regulator of carbon source metabolism; RNA binding protein	.
47	cyaA	tcgtcgtgaaactaaaaaaaccaggcgcgaaaagtggtaacggttacctttgacatacgaaatatcccgaatgccgcgtgt	3989037-3989117						Adenylate cyclase	.
48	cycA	tatcatagactgactaaaggccgtagagcctgaacaacacagacaggtacaggaagaaaaaaacatggtagatcaggtaaa	4427822-4427902						D-alanine, beta-alanine, D-serine, glycine permease; D-cycloserine uptake	.
49	cyda	attggggcatgcgtgtgaccctttctaacggggttcactctcggagtcttcatgcgatgagcaaggagtcatgatgttaga	770607-770687						Cytochrome d (bd-I) ubiquinol oxidase subunit 1; upregulated in biofilms and microaerobic conditions; aerobically repressed by H-NS; anaerobically repressed by FNR	.
50	dctR	accaggagtcggttatgtttcttataattaccagggatacgatgttcttcaccgcgatgaaaaacattctgagtaaaggta	3652691-3652771						Putative LuxR family repressor for C4-dicarboxylate transport	.
51	dcuB	cgttaccggctttagcaaatacctcacagtgaatattggctgattaaagcagcggcaaatttatgcactgtgataagcggc	4346873-4346953						C4-dicarboxylate transporter, anaerobic; DcuS co-sensor	.
		gtttgctgttatcttattgatatttatcggtctattttttgttctcagggcagatgtcattaggtttatagattaatctga	4347020-4347100							.
		agcggcaaatttatgcactgtgataagcggctttttcagagagaaagactctctggcgatgggtttatagtttgtactgcg	4346923-4347003							.
52	deoB	cgccgtatcagcgaataacggtatactgatctgatcatttaaatttgaagcactgagtacggagaacatatgaaacgtgca	4617556-4617636						Phosphopentomutase; deoxyribouratase	.
53	dinD	acgccaattcttacttttccgccttcacaaatgccgccactcaaacagagcggcatttttcttccccgcaacattcaattc	3815568-3815648						DNA-damage-inducible protein, function unknown	.
54	dinQ	aatagtttcagtatggtattagcattgatgcgttagatgatggctatctcactccagtcagagccaccaactcagggctgg	3646053-3646133						UV-inducible membrane toxin; DinQ-AgrB type I toxin-antitoxin system	.
55	dppA	actaattaacatcagtgtaacagtgcggatcctccataaaatgcccctcgtgacctacaatctgtcaacagaatgtgaaaa	3705842-3705922						Dipeptide/heme ABC transporter periplasmic binding protein; for transport and chemotaxis	.
		aacagaatgtgaaaacgtcaatacagccaaccgggatttacaccaacggtgagaatccacacacaaagattaaaaaaactt	3705908-3705988							.
		ctgagcgattaataccatgaacgctaaaacgcacagcggaaaatgccagggccagccataagtaacgcaaaaaaagattta	3706120-3706200							.
56	dpS	aataaatatgcttttgcataattcgatatataaagacggtgtagaggaaaagtagcgagaaattctgcatggttatgcata	848332-848412						Stress-induced Fe-binding and storage protein; forms biocrystals with DNA; copper homeostatsis	.
57	dusA	agattatttccatcacttcgtgagagcttcatgccttgagaggatctcaattttcttttgcaatgagacaggcgcttcctg	4259512-4259592						tRNA-dihydrouridine synthase A	.
		ccagagtttaatgtgtgattttttatttatcgtcgaacctggattgtttatcattggccttaacaaagttaacggctaata	4259431-4259511							.
58	ecpR	ctcatagtccctactgtaatcactttgccatgtcactactttccaaacctgtaatttttacaggtgcattcagtttcctta	310524-310604						Putative transcriptional regulator for the ecp operon	.
59	emrD	tgccgcttttgtttacatattctgccgctaaacaattccccattcctggcgtatatctggctaacattcatcaatgtgata	3851792-3851872						Multidrug resistance pump; overexpression resistance to uncouplers and detergents	.
60	epmB/efp	ttctctggatggggtatttagggttacaatatgcgccattttgtggcttagctaccaattaacaaatttcagagggcctta	4373641-4373721						Required for lysylation of EF-P Lys34; weak lysine 2,3-aminomutase activity; required for EF-P-mediated translation of polyprolines	.
61	essD	ggttatgctgttaagagtggttacttcgtcacacagcttaaacccgccgtcgagcgggtttttccattttttgagtctcga	576436-576516						Prophage DLP12 S holin lysis protein	.
62	evgA	ttattgagaaaatgagatgacgccttatgtctgtattactacagggagaagggagatgcttcattgcaaagggaataatct	2481695-2481775						Response regulator for acid and drug resistance, cognate to EvgS; homodimeric	.
63	fabR	cgttcattcacaatactggagcaatccagtatgttcattctctggtatagtgccagcagtacttttggcaaggattcagac	4159059-4159139						Transcriptional repressor of fabA and fabB	.
64	fieF	agtagtaaaccctgttttccttgccatagacaccatccctgtcttcccccacatgctgtgggggttttttttatcctcaat	4104338-4104418						Ferrous-iron and zinc efflux pump; cation diffusion facilitator family; dimeric	.
65	fimA	tccgctatatgtaaagctaacgtttctgtggctcgacgcatcttcctcattcttctctccaaaaaccacctcatgcaatat	4540837-4540917						Fimbrin type 1, major structural subunit; phase variation	.
66	fimB	taacccagcacagctagtgcgcgtctgtaattataagggaaaaacgatgaagaataaggctgataacaaaaaaaggaactt	4538933-4539013						Site-specific recombinase, fimA promoter inversion; mediates fimbriae phase switching, along with FimE	.
		ttgataaatatataaaggtacatagcatgcaagagcatggcgtttgtatggcaacgttattataattaacagttgctactc	4538753-4538833							.
		ataattaacagttgctactccatttaagttcactcagaagaactggtccacttacgttagttattaagcaaacgttcgctt	4538814-4538894							.
67	fimE	taattgactgatagccacatcactccgtgtgtggttatctttttatctattgggctaattttgaccgattgaggtttccta	4539935-4540015						Site-specific recombinase, fimA promoter inversion; biased towards the "ON to OFF" fimbriae phase switching direction	.
68	fkpA	tgatttcatccatatctccaggatcggggcatctcaccccagggttaactattatcagaagggtactataaagcgttgtcg	3475432-3475512						Periplasmic peptidylprolyl cis,trans isomerase; heat shock inducible; PPIase-independent chaperone activity, binds FK506	.
69	focA	gtaaaagatcaaaagggttgtcagctttcacactaactctctctttattaagtcggcgacgagatactaacaaagcattat	953658-953738						Formate channel; mutants are hypophosphite resistance and have elevated intracellular formate and reduced excreted formate	.
70	frvA	caactgcttcagaacggaataagcgccattgccctgaatattcaggtcaatacagcttgcagtaagagctgccattaatcg	4090771-4090851						Predicted fructose-like PTS system enzyme IIA	.
		cgattaagtgatgagaggcgatatgtcggtaaacaatgacaatttgagacagagtgaaaggtcagatttgcggagtaatgc	4090892-4090972							.
71	fxsA	tataagctaaacgcgattcgcaacccattcaggtagccggggttaaccggctgctattacaggagaaacctttgcgctggt	4366615-4366695						Suppresses F exclusion of phage T7	.
72	gadE	aggatgtaaataatgaaaaggatgacatattcgaaacgataacggctaaggagcaagttatgatttttctcatgacgaaag	3656329-3656409						Transcriptional regulator of gadA and gadBC	.
		aagctgataacaaccaggaatcttacttaggatcaatatatggagtgcgtgatggataaatctgaagtattgattagtgtt	3656178-3656258							.
73	gadW	tttcagtatactaatgaaatgatgccagactgtttcttagcgcaaaaactgccagatttggtaggaccaaaatttatccac	3662677-3662757						Transcriptional activator of gadA and gadBC; repressor of gadX	.
		ttttgctgttcatgataaatatcgaatgaacgacgaatgaggatcaccgagcagacatgagtcatgattatcccttatatt	3664554-3664634							.
74	gadX	aatttaaacgaagcgggagaacaggatgataatgtgtgatgttctacgggcaggatgactggatttataatacaaaaacgt	3663914-3663994						Transcriptional activator for gadA and gadBC, AraC family; repressed by HNS and GadW; stimulated by RpoS	.
		tgggcattcggtttttacaacgttatgttatcaggtgtgtttaaagctgttctgctgggcaataccctgcagtttcgggtg	3664172-3664252							.
75	gadY	tactgagagcacaaagtttcccgtgccaacagggagtgttataacggtttattagtctggagacggcagactatcctcttc	3662885-3662965						sRNA regulator of gadAB transcriptional activator GadX mRNA	.
76	gcvb/csdA	ttctggtgaacttttggcttacggttgtgatgttgtgttgttgtgtttgcaattggtctgcgattcagaccatggtagcaa	2940757-2940837						GcvB sRNA gene divergent from gcvA; represses oppA, dppA, gltI and livJ expression; regulated by gcvA and gcvR; this is gcvB-L, terminated at T2, 90% of gcvB RNA is from gcvB-S, encoding a 134 nt RNA terminating at T1	.
77		tagcaaagctaccttttttcacttcctgtacatttaccctgtctgtccatagtgattaatgtagcaccgcctaattgcggt	2940832-2940912							.
78	glgB	gttgtgacatttttttgacctgaacggcgcagcactctgtgcatcctctctgcgtcgtcctcacttcaggtaaggctgtga	3571579-3571659						1,4-alpha-glucan branching enzyme; glycogen branching enzyme	.
79	glmU	actttcggaagatcggaatacatgcgcgtgcctttgcctgcggcaaggatcactacgctcatagcattattcaacatacgc	3913146-3913226						Bifunctional glucosamine-1-phosphate acetyltransferase and N-acetylglucosamine-1-phosphate uridylyltransferase, hexameric	.
80	glmZ	attctctgtggcataataaacgagtagatgctcattccatctcttatgttcgccttagtgcctcataaactccggaatgac	3984431-3984511						sRNA antisense activator of glmS mRNA, Hfq-dependent	.
		aggagagcgttttcaatcctacctctggcgcagttgatatgtaaggcaggtttattatatcgcgttgattattgatgctgt	3984174-3984254							.
81	glnA	aacttttaaattgcccctaaaaggcgttatcatgcgcaccatcgtgcaaaagggctgcaccacgatgtgaatgttgcacca	4056155-4056235						Glutamine synthase	.
82	glpF	caaaaacgagaaatatcgaacttaaaatgtgtgtgcctcgtcataaaatgagcgttatcgcgccatttattccatctgatt	4116207-4116287						Aquaglyceroporin; glycerol facilitator	.
83	gltB	atgctggttttgtcgtcagttcaaggcaggataagggttaacacacctttatgacagtcaggaattgactgtttctctaac	3352510-3352590						Glutamate synthase, large subunit; autoprotease	.
84	gltF	aaacattcatgtaatgaataattatcaccacaaaccacctcaccagcaccttattattcacatgatcgtaactataaaatt	3358986-3359066						Periplasmic protein, function unknown	.
85	Gltp	atcctgccataaactcgcgttattatgcattaatgcagcgaaaagctctgttgttaaagggttgcgcaacataccgcgcaa	4292298-4292378						Proton-glutamate-aspartate transport protein	.
86	glyQ	ctggtatcaaacttttgcatattatttcgtgctggatacgtgtggatttaaaggaagggatcagtatacccgctggatgga	3723321-3723401						Glycine--tRNA ligase, alpha-subunit	.
87	glyT	gagttccaggatgcgggcatcgtataatggctattacctcagccttccaagctgatgatgcgggttcgattcccgctgccc	4173683-4173763						Glycine tRNA(UCC) 2, UGA suppression	.
88	gmk	ttatattgtttctgcccccagtggcgcgggtaaatccagcctgattcaggctttattaaaaacccaaccgttgtatgacac	3819467-3819547						Guanylate kinase	.
89	gntP	gtcacatcctctgatcaataaccatcgattaccctttgctgcaatttgcagcaacaaccatgagagtgaaattcttgtgat	4549400-4549480						Fructuronate and gluconate transporter	.
90	gpp	acgaggtggaacccatactcttcatccttcaatctgtctctgtgttggctgcattctttcacctgaatcacttactacagt	3962236-3962316						Guanosine pentaphosphatase and exopolyphosphatase	.
91	greA	tgttcggcctgcccggcataactccttaccgggaccagaagcaaaaaaataccgacccgggtacaagtcccaggtcagcta	3326789-3326869						Transcript cleavage factor	.
92	hdeA	taatatcctcaactataaagtgaaagagccgtcacgaatcaatttcgacactgaggttataacctggttttctgtatatgt	3654765-3654845						Periplasmic chaperone of acid-denatured proteins; H-NS repressed	.
93	hdeB	gcggattcattggctgccaacgcagattgtgcgttcaccagtgacaaagccgctacagcgcccataaaaataaacgcttta	3654375-3654455						Periplasmic chaperone of acid-denatured proteins; H-NS repressed	.
94	hdeD	aacatcgcagagcaatccagtttattgccgtgctgctgtttatcgtcgggttgctgtgtatcagtttcccgttcgtctctg	3654926-3655006						Putative membrane transporter, H-NS repressed	.
95	hibv	gatggccaatacctcaaggcctatggagttggaatgttaatgacccgggagcaagcaatagaaaacctgacggcatacgat	3767004-3767084							.
96	hisG	atcaccatcatcctgactagtctttcaggcgatgtgtgctggaagacattcagatcttccagtggtgcatgaacgcatgag	2088050-2088130						ATP-phosphoribosyltransferase	.
97	hisR	tcgaatcctgtcgggcgcgccatttagtcccggcgcttgagctgcggtggtagtaataccgcgtaacaagatttgtagtgg	3980452-3980532						Histidine tRNA(GUG)	.
		tagtggtggctatagctcagttggtagagccctggattgtgattccagttgtcgtgggttcgaatcccattagccacccca	3980527-3980607							.
98	htrl	taaacatcaactgaacgagctagtttttcacggaaccctttattagcagtccaatcccctctaccaatgtcaaaatatgca	3791599-3791679						YibB family protein, function unknown	.
99	hupA	gtcttccctttcgccccccgtctggtctacatttggggggcgaaaaaaagtggctatcggtgcgtgtatgcaggagagtgc	4198159-4198239						Histone-like protein HU-alpha, HU-2	.
100	ibpa	ctgaaatcagcgagaatgtaagaccttccacaatggacaggtcaggtagccagaacacccatcaggcgcgtcctcatcggc	3865457-3865537						Chaperone, heat-inducible protein of HSP20 family	.
101	idnK	agattttaaatggcgggtgaaagctttattttgatgggcgtttcagggagtggtaaaacattaattggtagcaaggttgcc	4492636-4492716						D-gluconate kinase	.
102	iraD	ctttgctgacaggattcaggcctgtctcagactgacatggatgtaatgaacaaaagggaatggctatggaaaatgagcatc	4554870-4554950						RpoS stabilzer after DNA damage, anti-RssB factor; anti-adapter protein	.
103	ispB	gtacaatcaccctatattcctaaccataaaccctaagttgcctttgttcacagtaaggtaatcggggcgaaaagcccggct	3331644-3331724						Octaprenyl diphosphate synthase, isoprenoid biosynthesis	.
104	katG	acagtgatcacaaattttaaacagagcacaaaatgctgcctcgaaatgagggcgggaaaataaggttatcagccttgtttt	4131554-4131634						Catalase-peroxidase HPI, heme b-containing; hydroperoxidase I	.
105	KbL	atttttcctatctcagttggtatcaaaacgctacccactaatggagggaaacctattttcttgaaaggaaaattctcagcg	3790796-3790876						2-amino-3-ketobutyrate CoA ligase	.
106	kuP	tctttgagccaggttaatgtggccgcatttaggagtacgattttgccgttaatcgtgcatactgtgcgcttttttgtgggc	3929212-3929292						Major constitutive K+ uptake permease at acidic pH; also transports Cs+ and Rb+	.
107	leuL	ataaatttttgcatctaatcaacgaggaaaaaggggacaaaatgcacgcgttgcaaaacctatcctgatgatttgtattga	83908-83988						leu operon leader peptide	.
108	leuO	gattatttctctgcattccaataagggaaagggagttaagtgtgacagtggagttaagtatgccagaggtacaaacagatc	84308-84388						Pleiotropic transcriptional regulator; regulates dsrA; relieves bgl silencing, multi-copy represses cadC	.
109	leuU	ctattgggcactaccacctcaaggtagcgtgtctaccaattccaccacctcggcacggatactactttttagttcgggata	3320126-3320206						Leucine tRNA(UAG) 2	.
110	lldP	cacaacacaattggcagtgccacttttacacaacgtgtgacaaggagatgagcaacagactcattacacgatgtgcgtgga	3775324-3775404						L-lactate permease; also involved in glycolate uptake	.
		gcccttttctttaccagacatctccccccacaagaattggccctaccaattcttcgcttatctgacctctggttcacaatt	3775172-3775252							.
111	malt	tctgatgaacataagggaaaccagtattcacgctggatcagcgtcgttttaggtgagttgttaataaagatttggaattgt	3550889-3550969						ATP-dependent transcriptional activator for the mal regulon	.
112	mcrc	gccctttgatgccaggaatgatctcggtgttaggattgtaatcaagctcaagccctcggcgtgaaagctgtaaaacccctt	4575758-4575838						McrBC restriction endonuclease, specificity subunit; 5-methylcytosine-specific; requires GTP, inhibited by ATP	.
113	Mdh	ctaacttacgtaattaacagtcgcttatgcattagcgcaacattccaacaggtggtgacaatataccctaccgttcagcca	3382441-3382521						Malate dehydrogenase, NAD-dependent	.
114	mdtL	agaagccagccattcgctggcttcttgcctctcaggaaatcacttatgtccaaatggcaactcgcctgatcctccttcacc	3891492-3891572						Multidrug resistance efflux protein; overexpression confers low-level chloramphenicol resistance	.
115	mdtM	aaatgtactgaatttcatgtaatcaaccacactgcctgtgaacacacagacagagaaatactttctgacttcgggtcagaa	4566639-4566719						Multidrug resistance efflux protein; overexpression resistance to acriflavin, chloramphenicol, TPP, norfloxacin and ethidium	.
116	menA	caataaaaatggggcctttcagccccatcaaacaatgatgaaaatgattgaacgcgattataggataaaacggctcagatc	4118381-4118461						1, 4-Dihydroxy-2-naphthoic acid (DHNA)-octaprenyltransferase; dimethylmenaquinone synthase; menaquinone biosynthesis	.
117	metE	tggctgcgtttctccaccccggtcacttacttcagtaagctcccggggatgaataaacttgccgccttccctaaattcaaa	4010958-4011038						Methionine synthase, cobalamin-independent; 5-methyltetrahydropteroyltriglutamate-homocysteine methyltransferase; binds Zn(II)	.
118	metF	atggttagtttatatttgcagtccggtttgctttgcataccggattttctttttcttaccatcctgaagttttttcatctt	4130419-4130499						5,10-Methylenetetrahydrofolate reductase	.
119	metJ	gccatgagatacttaatcctcttcgtcaataaattgagaccagaccacacagttgatgtgggtactgaccgtaaacccgca	4126413-4126493						Methionine regulon repressor, SAM co-repressor; sulfoximine and methylmethionine sensitivity	.
120	mgtA	ggccgtgacgttttaacgtccctgctcagctttattaccttcaggtaaggcttcgccacgcctgaagacatttctgtactg	4465540-4465620						Magnesium transporter, ATP-dependent; mutant has cobalt resistance; mediates Mg(2+) influx	.
121	micF	agcactgaatgtcaaaacaaaaccttcactcgcaactagaataactcccgctatcatcattaactttatttattaccgtca	2311056-2311136						Regulatory antisense sRNA affecting ompF expression; member of soxRS regulon	.
122	mioC	tgccgctgataagagtgatatctgccataaaccgccacctttattaagagtggcgtattgtacgctgtgaacgcgttggga	3924450-3924530						Required for biotin synthase activity in vitro; flavodoxin-like FMN-binding protein; transcription of mioC through oriC may have physiological significance in suboptimal conditions	.
		tgggatctacctgtggaaaagtatgggattaaaaaagccgatcagggcttgatggtacgcatgatcgggttttgcaggacg	3924526-3924606							.
123	mtlA	tctgccgccacattaacaaaaaacctcgggcttccagcctgcgcgacagcaaacataagaaggggtgtttttatgtcatcc	3770231-3770311						Mannitol-specific Enzyme IIABC of PTS transport system	.
124	murB	gcctcgtttttgcatcaggaaagcagctatgaaccactccttaaaaccctggaacacatttggcattgatcataatgctca	4170051-4170131						UDP-N-acetylenolpyruvoylglucosamine reductase, FAD-binding	.
125	muri	acaccctgaaatattacaacgaagggaaagcgcggattaagggcgtcgaggcgaccgccaattttgataccggaccactga	4163066-4163146						Glutamate racemase, D-glutamate synthesis	.
126	nanR	cattctgtaaggtcagtgtgattaacatcatcagtgacatcctatcacaggattgaaagtaggggaaaatggcagggtttt	3372508-3372588						Repressor of the nan operon, induced by sialic acid; homodimeric	.
127	nhaA	aggcttagggtcactcgtgagcgcttacagccgtcaaaaacgcatctcaccgctgatggcgcaaattcttcaatagctcgt	17308-17388						Na+/H+ antiporter 1, strongly pH-dependent; helps regulate intracellular pH and extrude lithium; nhaA_P1 activated by NhaR, repressed by H-NS and stimulated by Na(+)	.
128	nirB	tgatttacatcaataagcggggttgctgaatcgttaaggtaggcggtaatagaaaagaaatcgaggcaaaaatgagcaaag	3491961-3492041						Nitrite reductase [NAD(P)H] subunit	.
		tctcattaattgctcatgccggacggcactatcgtcgtccggccttttcctctcttcccccgctacgtgcatctatttcta	3491762-3491842							.
129	nlpA	tcgctgctactctggtcgcaacctgccagcagaattccggccagcaataatgcggcccctgtccgtagatgatgtgttgtc	3837927-3838007						Lipoprotein-28, inner membrane protein, function unknown	.
130	nrfA	gttacacataggggcgagcaatgtcatgacagtgtaggtgcggttactgtcgtgaaaaacaataaaaaccgccattgcaac	4285679-4285759						Cytochrome c nitrite reductase, cytochrome c552, periplasmic; formate-dependent; required for NO synthesis	.
131	nudE	ttgctcatcgtgggatctatgctgtgaaatcagcggttattgtgcgatatcggacacgctttcggcaatgtgaattgcatg	3524163-3524243						Adenosine nucleotide hydrolase; substrates include Ap3A, Ap2A, ADP-ribose, NADH	.
132	ompC	tttgttgtaaacttcagcagcgtttgctgcgcctgctaccagcagagctgggaccaggagggacagtactttaactttcat	2310690-2310770						Outer membrane porin C	.
133	ompL	agtccattttttaaacgtagggaggccgccacccaccaggatggaaatagcggctattgacatttataacgttacggaagc	4062322-4062402						Outer membrane porin L; putative sulpholipid porin	.
134	ompT	gtctcggtagaagcaaaagagctgatcgcaataggggttgtcaggactattcccagaagtttcgcccgcataaaagttctc	584785-584865						Outer membrane protease VII, DLP12 prophage; OM protein a (3b); omptin	.
135	osmY	ttcagaggctgtaatggtcgttattcatcactcatcgcttttgtgatggcgaccattgacttctgtagagggtgaagtctc	4609269-4609349						Putative ABC transporter periplasmic binding protein; osmotically and stationary phase inducible; mutant is slightly salt sensitive	.
136	pagB	cagcagtgttttaagttcacgctgctcgcgttcagtcatctctttttgggtaatacgggggagtgccatgatggtgccctc	4229585-4229665						Lipid A phosphoethanolamine transferase; associated with polymyxin resistance	.
137	pcK	ttctccagatacgtaaatctatgagccttgtcgcggttaacacccccaaaaagactttactattcaggcaatacatattgg	3530743-3530823						Phosphoenolpyruvate carboxykinase [ATP]	.
138	pdhR	ggtgaatactttgttactttagcgtcacagacatgaaattggtaagaccaattgacttcggcaagtggcttaagacaggaa	122007-122087						Pyruvate dehydrogenase operon (pdhR-aceEF-lpd) repressor; autoregulatory; pyruvate relieves repression; monomeric	.
139	pfkA	aagagagccagacccgcattttgtgtataaaataccgccatttggcctgacctgaatcaattcagcaggaagtgattgtta	4105403-4105483						6-phosphofructokinase-1; allosteric: activated by MgNDPs, inhibited by PEP; homoterameric	.
140	phoE	tatatttctgcagcctgtacagatgcagatgccacaatgcccatcaccactaatgccagagtgctctttttcattttcatt	259250-259330						Outer membrane phosphoporin protein E; trimeric	.
141	pitB	agattacgccattttgaatttacgaacggacgcattatcagtgactttaacggcatgggcaaagtgaaatatcatttttta	3134398-3134478						Cryptic low-affinity Pi transport protein	.
142	pldA	aaatattcaccttatcaataattcgttacggagaacacgaccgatgcggactctgcagggctggttgttgccggtgtttat	4002841-4002921						Outer-membrane phospholipase A; phospholipase A1; OmpLA	.
143	ppC	atattaccccagacaccccatcttatcgtttgatagccctgtatccttcacgtcgcattggcgcgaatatgctcgggcttt	4151119-4151199						Phosphoenolpyruvate carboxylase; monomeric	.
144	ppiC	caaaagcccggaaaatccgggcctcgcaggtccctcaaggggagaaaacttagggcctctatgggctacaaagtcattatc	3957934-3958014						Peptidylprolyl-cis-trans isomerase C, rotamase	.
145	prfB	ttcttttattgagctagtcaaaatgcggtgataagagcgggattgtacccaatccacgctcttttttatagagaagatgac	3034312-3034392						Peptide chain release factor 2, RF-2; translation termination factor recognizes UGA and UAA; slightly defective allele	.
146	proP	gagggtgtaagcaaacccgctacgcttgttacagagattgcatcctgcaattcccgctccccttttgcggccgtcgcgctg	4328397-4328477						Proline/betaine permease, minor; osmosensor/osmoregulator	.
		aaatttaaacactggtagggtaaaaaggtcattaactgcccaattcaggcgtcaactggtttgattgtacattccttaacc	4328315-4328395							.
147	ravA	tcataaagccccttttccaacgaactgctcaggcgggaaattctttccgctaataaatgagggtgagccataatgaagtgg	3929045-3929125						Hexameric AAA+ MoxR family ATPase, function unknown; possible molecular chaperone; ATPase stimulated by binding to CadA and ViaA	.
148	rfaD	ctaaagcactattcacatgcaaaaccaacatccgccatgaaggactagctaaaacccaaactagtttgttgcaattagcat	3791889-3791969						ADP-L-glycero-D-manno-heptose-6-epimerase; heat-inducible, LPS; allows high-temperature growth	.
149	rfah	cagggtgatcatcggtgccaggcaattcacagcctgtctttcgaggtgttcctgggcacgttgaagttgcccgcgcttgca	4022739-4022819						Transcription antitermination factor, LPS biosynthesis genes; negatively controls expression and surface presentation of Ag43 (Flu), reducing adhesion and biofilm; also regulates F-factor sex pilus and hemolysin genes	.
150	rfaJ	gcattttttgcctccataaaggcttgtgatacaggataatcccaggcccaatcatgccagggcttggttggcccgatataa	3800206-3800286						Lipopolysaccharide 1,2-glucosyltransferase; UDP-glucose:(glucosyl)LPS alpha-1,2-glucosyltransferase; glucosyltransferase III	.
151	rfaL	ataaaggtaaaacatgctaacatcctttaaacttcattcattgaaaccttacactctgaaatcatcaatgattttagagat	3794957-3795037						LPS core biosynthesis; O-antigen ligase	.
152	rfaS	ataatcctttgcgttgtgttcgctctttaatacgctcggccttaacgcttgccatgttcaataaattctgttcaagagaca	3803177-3803257						Lipopolysaccharide rhamnose:KdoIII transferase; required for the addition of rhamnose to KdoIII in LPS to complete Kdo(3)Rha; LPS core biosynthesis	.
		gagacaatattttgcgtaaaggcatcccaaaataaaccttcataaatcgccagatatctctttgcgtcaggccaatattca	3803252-3803332							.
153	rfaZ	actccgcttaaaactgtcctggtgaagacatgtaattgtgggattttttttagcgcgctggtttccctttcaaacgccgca	3798240-3798320						Lipopolysaccharide KdoIII:KdoII transferase; required for the addition of KdoIII to KdoII in LPS; LPS core biosynthesis	.
154	rfE	ttatgcaatttgcatatcaaatggttaatttttgcacaggactggtgggtttggaacggactttcccttctgaataaaggt	3965810-3965890						UDP-GlcNAc:undecaprenylphosphate GlcNAc-1-P transferase; ECA and O-antigen synthesis, tunicamycin sensitivity	.
		aaatttgtcttatgccaaaaacgccacgtgtttacgtggcgttttgcttttatatctgtaatcttaatgccgcgctggcga	3965697-3965777							.
155	rfft	tatatggcaacttatatcgtctatttttctctttgttgtggcgtgtttttactctggcgtaggcgggcatgactgtactga	3975479-3975559							.
156	rimP	aactgcggtctggagcactttccagaaggattttttcaaatcccactacgaaggccgaagtcttcacagtatatttgaaaa	3316066-3316146						Factor required for maturation of 30S ribosomal subunits	.
157	rlmE	tatttatcgctaaagtgttcctgaagccagcggctggagctggcagaacgcttcttacctgtcatttaactttcccatggg	3325621-3325701						23S rRNA U2552 2'-O-ribose methyltransferase, SAM-dependent; involved in cell division and growth; heat inducible; suppressed by cloned ObgE and Der	.
158	rob	cgaataatgccggcctgatccataaaatatcctcatcctttcaacaacgagcacctgacatcaggtaattggataatagca	4633310-4633390						Right oriC-binding transcriptional activator, AraC family	.
159	rplJ	agacgctctctccgtttggaggagtgaagtgagttccagagattttctctggcaaacatccaggagcaaagctaatggctt	4177944-4178024						50S ribosomal subunit protein L10; streptomycin resistance	.
		tttacgtgggcggtgattttgtctacaatcttacccccacgtataatgcttaatgcagacgtatatccgagatattcgggt	4177610-4177690							.
160	rplK	ggcgatttaatcgttgcacaaggcgtgagattggaatacaatttcgcgccttttgtttttatgggccttgcccgtaaaacg	4176329-4176409						50S ribosomal subunit protein L11; kasugamycin sensitivity	.
161	rplJ	aagatttgttcgttggagcctggcctatccaggcctccgtcgaagaccgcaggagtttcgcaagaaacttaatcccctgcg	4177798-4177878						50S ribosomal subunit protein L10; streptomycin resistance	.
162	rplM	agcacacaaaaagttttgggaaaaaaactttcttgtaacgtggggtcgcaggattatagagaagtcggggtcaaagatcga	3376784-3376864						50S ribosomal subunit protein L13; binds Zn(II)	.
163	rplN	ctactgagacccgaaaatcaggtcgttaaaaatccccatatcgagggcgcggcattataacaccgcttcaaggatatgggt	3446196-3446276						50S ribosomal subunit protein L14	.
164	rplU	aatagggcgcgaatattacgcaaaacgcacgcctttgacaagtgctacagtcaatacacgaagaaaaaaaacacaacttgt	3331533-3331613						50S ribosomal subunit protein L21	.
165	rplX	cattcttaactttaccgcgtttacctttatctttaccggttaacacgataacttcgtcatcacgacggattttcgctgcca	3445707-3445787						50S ribosomal subunit protein L24	.
166	rpmB	ctcgattgccaggcccaaatgccaaacccgagattctcaaaggtggcgtagtatacgctgactcagcgatgtgctcaagtc	3809793-3809873						50S ribosomal subunit protein L28	.
167	rpmG	tatttcctctaagtacttagtacttttcgccacgggcacgcagttcagccagaactgtatcgatgccttttttatcgatta	3809444-3809524						50S ribosomal subunit protein L33	.
168	rpoB	caggctgatggctggtgactttttagtcaccagcctttttgcgctgtaaggcgccagtagcgtttcacactgtttgactac	4178978-4179058						RNA polymerase, beta subunit; binds Zn(II)	.
169	rpoH	cttcagtggtagcaacaactgtgccagagcttaagagcaacgaggttatcattcactgttttatcagaccgtgattttatc	3598836-3598916						RNA polymerase subunit, sigma 32, heat shock transcription	.
		catagagatgaaataccgggaagagacaacggggtctctttccctgctacggaacccattgcagggaaagagtataacacg	3598963-3599043							.
170	rppH	aataactcacagttatgtgcagagttataaacagaggaaggggtggatagccgtttttattcaccttttctgtggatagag	2967100-2967180						RNA pyrophosphohydrolase, destabilizes primary transcripts	.
171	rpsa	acaacaaaccgcagaaagtcaggcggtaattcgcagcggagaatgttctccgtatgcgaatatcattctctgtgctggcgt	3931702-3931782						30S ribosomal subunit protein S1; subunit of RNA phage Q beta replicase; binds and stimulates RNAP	.
172	rpsd	cgatggttttcccaactcagtcaggattaaactgtgggtcagcgaaacgtttcgctgatggagaaaaaaatgaaaaaaggc	3931304-3931384						30S ribosomal subunit protein S4; NusA-like antitermination factor	.
173	rpsF	cccttgagtttagcgaggcatacaagtactataacgcgtcatttttcagccgacctttaacacgttccttgcctccccggg	4423010-4423090						30S ribosomal subunit protein S6; suppressor of dnaG-Ts	.
174	rpsJ	ttaggtagccaaattcggctaactgaggttcagattgaacctgctgtcaactacgacaagcccgcgcattatacatactta	3451402-3451482						0S ribosomal subunit protein S10	.
		ccaattattttataaacgaaaatgattactcctcagacccattacgattgatgggagagtgtaaccgttcttacgtagctc	3451304-3451384							.
175	rpsL	ttttgcttcgtaaacacgtaataaaacgtcctcacacaatatgaggacgccgaattttagggcgatgccgaaaaggtgtca	3472595-3472675						30S ribosomal subunit protein S12; RNA chaperone	.
176	rpsM	cgttttcaggatactcaaatggaaacgcacagacatacaaaagattggctggctaatctagccagctcaacccaactttgc	3440538-3440618						30S ribosomal subunit protein S13	.
177	rpso	cccagtgtacgttacgcaaagtgttaaacaatttacgcgacgttaagcggcagtattctactcgtagcgacctgttatcgc	3309760-3309840						30S ribosomal subunit protein S15	.
178	rpsU	cgcggtgctttacaaagcagcagcaattgcagtaaaattccgcaccattttgaaataagctggcgttgatgccagcggcaa	3208694-3208774						30S ribosomal subunit protein S21	.
179	rraB	tgagccatggcaaacccggaacaactggaagaacagcgtgaagaaacacgtttgattattgaagaattactggaagatggc	4476489-4476569						Protein inhibitor of RNase E	.
		taaagcataaatctttgtcacaaaggtggaggcaatgtcagtggtgtgtgacaataagagtatcggcaggacattaagagg	4476406-4476486							.
180	rrfC	gtactaatgaaccgtgaggcttaaccttacaacgccgaagatgttttggcggatgagagaagattttcagcctgatacaga	3944602-3944682						5S rRNA of rrnC operon	.
181	ryhB	ggttctccgcgagggtcttcctgatcgcgagacaataataatcattctcattcgcacttgtccaacactttttgcaaaaaa	3579011-3579091						Regulatory sRNA mediating positive Fur regulon response; requires Hfq for function; global iron regulator; degraded by RNase E when bound to target	.
182	Sbp	gcgttcgcgccgcatccggcatggacaaagcgcactttgtcagcaatatgaggcggatttcttccgcctttttaatccctc	4106545-4106625						Sulfate-binding protein, periplasmic	.
183	sdaC	tattgcgcgccccggaagaagtcagatgtcgtttaatgggcaaatattgcccttaaattctcttttacttttgatttacag	2925948-2926028						L-serine:H+ symport permease, threonine-insensitive	.
184	secE	tgcgcactaaaagggcatcatttgatgccctttttgcacgctttcgtaccagaacctggctcatcagtgattttctttgtc	4175173-4175253						SecYEG inner membrane translocon core subunit; preprotein translocase secAYEG subunit; core translocon secYE subunit	.
185	secg	catatcagcgcctttaccttgctgcagcatgatcagaccaacaaggccaattgccacaataaggaaaactactaaaagagc	3320437-3320517						SecYEG inner membrane translocon secA-interacting subunit; preprotein translocase secAYEG subunit; preprotein translocase secAYEG subunit	.
186	selC	gaactataatgctttcgtgataatacgctgcgtgtattaggcggaaaaaactgatctgggggatgtagaaactcaaggaag	3834122-3834202						Selenocysteyl tRNA(UCA) (converted from serine tRNA)	.
187	setC	actaataatctcaattgctggccctataatattgcgctagcattgctttctggttgtatcagcgatactcaaaaattctta	3834825-3834905						Putative arabinose efflux transporter	.
		gcaggtgatttgcccccctgctgactctcagccaactgtatcgccattaaggtgaagatgttgttttactcgccccagaac	3834539-3834619							.
188	sibC	gacctaatttagtgagtaagggtaagggaggattgctcctcccctgagactgactgttaataagcgctgaaacttatgagt	3054855-3054935						Antisense sRNA regulator of toxic IbsC protein; in SIBc repeat	.
189	sibD	gtaagtttcgcagcttattaacagccaATCAGAGGGGGGAGAAATCCTCCCTCACCCTTGTTCCTTTACTTTAGGTTGAAA	3192826-3192906						Antisense sRNA regulator of toxic IbsD protein; in SIBd repeat	.
190	sibE	TTTCCCGACTTACTAACAACTCatcagaggggggagaaatcctcccttacccttgttcctttactctaggttgaaaaaaca	3193206-3193286						Antisense sRNA regulator of toxic IbsE protein; in SIBe repeat	.
191	slp	tcatgtcacgccccaaaattaactgagttcacctaaacagaaaggatataaacatcagacaggtttacgttactatcaggc	3651825-3651905						Outer membrane lipoprotein, stationary phase inducible; also induced by carbon source starvation	.
		aggatagtaacatgaacatgacaaaaggtgcactcatcctcagcctttcatttttgcttgccgcatgtagttcaattccgc	3651972-3652052							.
192	sodA	gatttgcttcacatctcgggcattttcctgcaaaaccatacccttacgaaaagtacggcattgataatcattttcaatatc	4098677-4098757						Superoxide dismutase, Mn	.
193	spr	gccaagaccgcaccaatcgggtaatctcgaactcgttttgcctcggcggtagattatcctcacagcatataattttgtgcg	2267798-2267878						Murein DD-endopeptidase, space-maker hydrolase, lipoprotein; weak murein LD-carboxypeptidase	.
194	sroH	cgcaggttgcgggatgtctgaatttcttcagtctgctgcatcctggaagatgagaacatgtgttcttattttcgtctctat	4188437-4188517						Novel sRNA, function unknown	.
195	ssB	taaaagcgctattggtaatggtacaatcgcgcgtttacacttattcagaacgatttttttcaggagacacgaacatggcca	4272073-4272153						Single-stranded DNA-binding protein; alkali-inducible; homotetramer	.
196	sspA	aaacaaaaaatgagcaatacccgacatttgggcagaaaattggatgatagtttaccagattttgcgaccattgtggtgagt	3375546-3375626						Stringent starvation protein A, phage P1 late gene activator; RNAP-associated acid-resistance protein; inactive glutathione S-transferase homolog	.
197	ssrA	atggcgctcataaatctggtatacttacctttacacattggggctgattctggattcgacgggatttgcgaaacccaaggt	2753575-2753655						tmRNA, 10Sa RNA; acts as tRNA-Ala and mRNA template for tagging proteins resulting from premature transcription termination for degradation, a process known as trans-translation	.
198	ssuE	accaattgttctttttttgttaacattgataacaattcggtcagtctgtcggagagacaagaaaattccaaatataaattt	996749-996829						NADP(H):FMN oxidoreductase; sulfur starvation inducible	.
199	stpA	atgagtaatttagattattggtgaacagagcggcgctctctgctcgctaattccgcaagcctgacaaaatcaaagtgaata	2796692-2796772						RNA chaperone and DNA-binding protein; suppresses T4 td mutant; modulates micF stability; forms heteromers with, and stabilzed against proteolysis by, the paralogous H-NS protein; transcriptionally repressed by H-NS	.
200	sugE	caccggggacggccccaattctccggagcctgatatgtcctggattatcttagttattgctggtctgctggaagtggtatg	4374863-4374943						Multidrug efflux pump; overexpression resistance to cetylpyridinium	.
201	tatD	tgaagaataaattcaaccgcccgtcagggcggttgtcatatggagtacaggatgtttgatatcggcgttaatttgaccagt	4021525-4021605						Quality control of Tat-exported FeS proteins; Mg-dependent cytoplasmic DNase; mutant has no general Tat defect	.
202	tdcC	ctcatatcctatcctcaacgaattaattaagcgtcaacgaaaccggtgatttgagagacgcgagaaagatcgatattgccg	3263034-3263114						Serine/threonine:H+ symport permease	.
203	thrA/thrL	ttaccaccaccatcaccattaccacaggtaacggtgcgggctgacgcgtacaggaaacacagaaaaaagcccgcacctgac	211-291						Bifunctional aspartokinase/homoserine dehydrogenase 1; threonine-sensitive	.
204	thrU/coaA	tagttgcatgaactcgcatgtctccatagaatgcgcgctacttgatgccgacttagctcagtaggtagagcaactgacttg	4173364-4173444						Threonine tRNA(UGU) 4	.
205	tnaA	atctatttgtttgctatatcttaattttgccttttgcaaaggtcatctctcgtttatttacttgttttagtaaatgatggt	3886582-3886662						Tryptophanase, also has cysteine desulfhydrase activity; interconverts tryptophan and indole; also called L-tryptophan indole-lyase	.
206	tnaC	tttcagaatagacaaaaactctgagtgtaataatgtagcctcgtgtcttgcgaggataagtgcattatgaatatcttacat	3886391-3886471						Regulatory leader peptide for tna operon	.
207	tomB	tacgaaaaattacaattaggaaggaagcgggacaggactcactttttcatactagcactaacccgcagcaggtaaaagcag	480062-480142						Attenuates Hha toxicity, possibly by blocking activation of prophage lytic genes; promotes conjugation and conjugation-induced biofilms; deceases motility in presence of a conjugative plasmid (R1drd19)	.
208	treF	caccgcacgctttgtcgcccaccaggcggagcgaatgactacccttaaagaaaagccgataattagcgacgaatttcggag	3667522-3667602						Cytoplasmic trehalase	.
209	trxA??	gttaaatgtgttttgctcatagtgtggtagaatatcagcttactattgctttacgaaagcgtatccggtgaaataaagtca	3963633-3963713						Thioredoxin 1; Trx; with TrxB, also has general chaperone activity; processivity factor for phage T7 gene 5 DNA polymerase	.
210	tusD	acgcattacttatcttgcccctggaaatcaccgctcttgaactggcggatgtagagatagacagtgtgtttggagatgttc	3473734-3473814						mnm(5)-s(2)U34-tRNA 2-thiolation step sulfurtransferase; sulfur relay system; C78 accepts persulfide sulfur from C19 of TusA, then probably donates to C108 of TusE; required for swarming phenotype	.
211	typA	atcctgttttgtagtgcgattaatccgtgtacaataacgcgctatttctaatgcctgaggcaaagttgtgatcgaaaaatt	4056362-4056442						GTPase, regulatory, ribosome-associated	.
212	ubiE	gcatcgacgcccaatctgttacacttctggaacaattttttgatgagcaggcattgagatggtggataagtcacaagaaac	4016819-4016899						Ubiquinone/menaquinone biosynthesis methyltransferase; SAM-dependent; (1) Ubiqinone synthesis, 2-octaprenyl-6-methoxy-1,4-benzoquinone methyltransferase; (2) Menaquinone synthesis, 2-demethylmenaquinone (DMK) methyltransferase	.
213	ulaA	aattagagtgagtgcacaacattccgggtgtgtggaatacccggttacctcttcttcaggagatcgttatggagatcctct	4417934-4418014						Ascorbate-specific PTS system EIIC permease component; L-ascorbate uptake	.
214	ulaG	cccactccgggaaagtgctcaggatccaggattcacgggtgatacttttcactttactcatcgccatttaccttcatgata	4417587-4417667						L-ascorbate-6-phosphate lactonase; involved in the utilization of L-ascorbate by anaerobic fermentation; phosphodiesterase activity	.
		tattttttcaggaaggcaatgaccattttttgactttttgccagggaagttgttgttgattttgagtatggaaagatttaa	4417714-4417794							.
215	uspA	gacgcgggtgacgtaacggcacaagaaacgctagctggccagtcatcgacaactttatggaaggagtaacactatggctta	3638060-3638140						Global regulatory gene for stress response; mutants are UV-S	.
216	uspD	gcttgatggagttgctttagaaggagttaaacatggcttataaacacattggcgtggcaatttccgggaatgaagaagatg	4111283-4111363						Stress-induced protein; UV-resistance	.
217	uxaB	ggttcccttctgattagtcatacaacctgtttgaattggtacgacaggttagcaaactttaatacgccgaacccctgtttt	1608708-1608788						D-altronate oxidoreductase, NAD-dependent; galacturonate branch of hexuronate pathway	.
218	uxaC	gctagcttgcttatggtgcgatgctgacaaagttatcacaccaatttccagagtccgaagatattttcgtgagttagatca	3242787-3242867						Uronate isomerase; galacturonate branch of hexuronate pathway	.
219	waaA	tgaagatgtagcggcagatcagaccaaactgaagctatttaagtcaaaaacgggaaaagtaatggtaaagccacagctaaa	3806440-3806520						3-deoxy-D-manno-octulosonate(Kdo)-lipid A transferase	.
220	waaj	tatttatattagctagccgaaaatcccaggctttaactttatctatctctatggcaggaaatgagtccacaatgctaccct	3799952-3800032						Lipopolysaccharide 1,2-glucosyltransferase; UDP-glucose:(glucosyl)LPS alpha-1,2-glucosyltransferase; glucosyltransferase III	.
221	waal	caataactgaattaagaaactcagtttcctggaaaaacacctgctgcattatttcctccgggaaatagcagaaataattac	3801032-3801112						LPS core biosynthesis; O-antigen ligase	.
222	waaP	gcaaaagcatctttaccacgccaaagtgtggcaagcggctcttttaattcaaccatctaaaccacctgtaatgatatccgc	3803917-3803997						Lipopolysaccharide kinase; LPS core biosynthesis; phosphorylation of core	.
223	waaq	cgcacctttattgcttatcccatagagcgcattaatttccgggttttcagacaaaatagggatggtgtcctgataaagcag	3805956-3806036						Glycosyltransferase needed for heptose region of LPS core	.
224	waaU	agctacccgttaaatcaagaccagaacaaataatccgcgcatacttaagtgaatatgcgatttgaattgcagcaaaggcaa	3799602-3799682						Adds terminal GlcNac side branch to the lipopolysaccharide core prior to attachment of the O antigen; not the same as Salmonella rfaK	.
225	waay	tacggtaatattttcggcaaagataacagactcctgctataattcctgagatataatgatgttgcactaaaagatgtttat	3799010-3799090						LPS core biosynthesis	.
		tttaaattcaataattgatttcgcatctcgtggagagtcatctttccagggggaattttctaaagctattttatagtattt	3799098-3799178							.
226	xseA	tgcaaaaaatgcttgctatccccgaagggcgggttactatcgactgaataacctgctgatttagaatttgatctcgctcac	2632172-2632252						Exonuclease VII, large subunit	.
227	xylA	catattgaactccataatcaggtaatgccgcgggtgatggatgatgtcgtaatattgggcactccctttcagttgctcaat	3728785-3728865						D-xylose isomerase	.
		tattgagataattcacaagtgtgcgctcgctcgcaaaataaaatggaatgatgaaactgggtaattcctcgaagagaaaaa	3728884-3728964							.
228	xylE	ttcagacctgccttagaccattctgatcttttatcagtgcattgatgttggaattgtcaggcagttaaggcaattatcatt	4240276-4240356						Xylose/H+ symporter	.
229	xylH	gccttagcgatcgtgtactggtgatgcatgaagggaaactaaaagccaacctgataaatcataacctgactcaggagcagg	3731631-3731711						D-xylose ABC transporter permease	.
230	yafT	tttttttgtatttgaattccaccatttctctgttcaatgattttactctggcgtaggtgcgtgattctcgcttgttgtctc	237060-237140						Novel verified lipoprotein, function unknown	.
		aattcaaaaaagctttgttgcatatgtgtgttattctcgctgcttgcaggatgtgcctctgaatcttctattgatgaaaag	237337-237417							.
231	yagk	atttggtcctacggtctatagcagaccgtacagggatgccatacaggcagggctattcctggtcactgttgtcggtatata	292185-292265						Function unknown, CP4-6 putative prophage remnant	.
232	yagM	tggcggccattgatttgttttgggcgaggtagcccctcaggcaatttgtcctgacaaagccatttacgaatggtttgagat	294205-294285						Function unknown, CP4-6 putative prophage remnant	.
233	yahA	gagtttgacttgtgattacctttttaaggtatttagcgtaactgtttttgagcgagcatcagaggtaaagataatcttctt	331391-331471						c-di-GMP-specific phosphodiesterase, PDE-A; reaction product is 5'pGpG; dependent on Mg+2 or Mn+2, Ca+2 inhibitory; optimum pH 9.35; monomeric	.
		tgaatgttgacgctatgtgtttatgagggagaggtattttcagttgatctggattgttaaattcatataatgcgcctttgc	331190-331270							.
234	yaiS	aaatgttgctaataactgaaaagcaagggctttcagacccgtgggttcgactgggtaatgtttctatgcaattcatatgtt	383935-384015						Predicted PIG-L family deacetylase	.
235	ybcK	catgaaaaaagccatagcatatatgcgattttcatcaccaggtcagatgtctggcgactcattaaaccgacagagaagact	568123-568203						Function unknown, DLP12 prophage	.
236	ybcW	agtattggttgcgtaacaaagtgcggtcctgctggcattctggagggaaatacaaccgacagatgtatgtaaggccaacgt	578945-579025						Function unknown, DLP12 prophage	.
237	ybjL	ttcacggaggctaacttcttgtttactagtaagctgttgaaagaaatggtaatttacgataatgttttttaccagaattca	889037-889117						Putative AAE family transporter, function unknown	.
238	yfdF	tcatgctaccatctatttcaatcaacaataccagcgcagcttacccagaatccatcaatgaaaataacaatgatgaagtta	2461031-2461111						Function unknown	.
239	yfgF	tgctcagcagaatcccccacatcctgaaggaggtgtattcagacaggcatcccacctgacttcgaatgatgattattcatc	2627248-2627328						Cyclic-di-GMP phosphodiesterase, anaerobic; dual domain protein; defective cyclase domain; predicted membrane sensor protein	.
240	yfgG	tgtcctgttgtgccttaatgtaagtaccgtccacagcgtgggacatacttcaaggaaccttttgtgagtcaggcaaccagt	2627248-2627328						Function unknown	.
241	ygeG	tcaatgagtcaatcaataataatttggcatcacgagacacatcacagaggaatattatgagcacagaaacaattgaaatat	2989233-2989313						Putative secretion chaperone, part of T3SS PAI ETT2 remnant	.
242	ygfT	ctcaatctatgccgctttcattatttcaacattgccgatcaaaagagcgctatccagataaaaacgattaaatgcgagagt	3029074-3029154						Putative oxidoreductase, Fe-S subunit, function unknown; aegA paralog	.
243	yghT	atattacgtggtccgtgctcagaatatccgttcaaccttattgtgacaatggttaattgtgacattgacctgaattacgct	3132008-3132088						Predicted ATP-binding protein, function unknown	.
244	ygiz	ttcaaagccatattttcaatccccaaaaaaaccgaaccaaacgtgtaaattattccggtgcgagtaagaattatgaggaat	3170304-3170384						Inner membrane protein, function unknown	.
245	yhaC	aatattaattgcccattaaaagatatttacaatgaaatcaggaggttaaacgtaatttttagttgtgggactggagatatc	3268784-3268864						Pentapetide repeats-related protein, function unknown	.
246	yhcA	cattaaccagttagctataactcggacagattatgccctatgacatggtctgtcttaatcaatctcatcgcaaacagtgca	3359991-3360071						Required for swarming phenotype, function unknown; predicted periplasmic pilus chaperone	.
247	yhcC	aatttctgtaactgcataatctgatagaccgcgccttgaaaagaggccaaagcctgccatttttagctcaattcggcgatg	3352055-3352135						Predicted Fe-S oxidoreductase, Radical SAM superfamily protein; function unknown	.
		atttttagctcaattcggcgatgacctggatcaatcgtcccggcctgcttttatcaactgcataatcaatcaaaattaccg	3352113-3352193							.
248	yhcD	tgttaaaaaaaacgttactggcctacaccattggttttgccttttctcccccagccaatgcagatggtatagagattgccg	3360829-3360909						Predicted outer membrane fimbrial subunit usher protein, function unknown	.
249	yhcF	taaaagcgttagcctcacactgacaatggctccagcttttaaggatgaaggggaactaaccgacatgacagatattacagg	3364839-3364919						Predicted secreted protein, function unknown; gltF paralog	.
250	yhcN	tgaaaatcaaaaccactgttgctgcattaagcgtactttctgttctctctttcggtgcattcgctgccgactccattgatg	3383560-3383640						Cadmium and peroxide resistance protein, stress-induced	.
		gaaaatgttgcttatccctctcaaccccctgctttcccctgcgattaatttaacgaatagtgcgttttactgcgacatgtc	3383223-3383303							.
251	yhfL	tcaccgttacagcgacttacaaaattaagtcattcgctcactgacgccaattaaatattcctgtatcgttcttaacgagca	3497327-3497407						Novel verified lipoprotein, function unknown	.
		ggcctgcgcgataaactgaactggttctccaaccattaatttaacccgggccagagaattctggccttcttaatgactctt	3497184-3497264							.
252	yhfZ	gcaaatgaggataaaaaaaccgggtttccccggtttcagagtgatgataaaagcaaaattgcctgatgcgctacgcttatc	3510472-3510552						Predicted DNA-binding transcriptional regulator; function unknown	.
253	yhgE	ggttgaatttgcatcaatttcattcaggaatgcgattccactcacaatattcccgccatataaaccaagatttaacctttt	3530572-3530652						DUF4153 family predicted inner membrane protein, function unknown	.
254	yhhH	tggtaattttaaagcaatagataaccacgggaaggaaataacaaacagaaaaggattacctaatgtctgcagagttcatgg	3621359-3621439						Putative NTF2 fold immunity protein for RhsB toxin	.
255	Yhhi	tggcattgaatgataagagtgcttgcgttcgagctacggcaatcgagtcaacggccagggaaagatcatcaaaagttcact	3622201-3622281						H repeat-associated protein, RhsE-linked, function unknown	.
256	yhhK	aaaaagtgcctttgtcagcataaaataacggcacaaagggcggaataattcactatcattcaggggattatgctggacatt	3595785-3595865						PanD autocleavage accelerator, panothenate auxotrophy	.
257	yhhN	tgccagttatggtgttgtcatccgtccaccctcgccactaaactggaagcaagaccgtaggcattccgcttacgaaaaaat	3603672-3603752						TMEM86 family predicted inner membrane protein	.
258	yhhz	tgtttacctgacagtaacgggagaacaacaaggaagcatctccgcaggttgtgggacttctgagtctacaggtaatcgttg	3579896-3579976						Predicted Hcp1 family polymorphic toxin protein; predicted colicin-like DNase/tRNase activity	.
259	yhiD	cggtatcgccacctttatatactgtttcttcatgcagcatccaccatgcaaccggggtcattgcttttggattcagatcaa	3653940-3654020						Predicted Mg(2+) transport ATPase, MgtC family, function unknown; inner membrane protein	.
260	yhiJ	tgcaccatatcatttgttgcgattgtcgttgtactgtcgttagtgcctgccacagttccaattttcatattttacctcata	3630545-3630625						DUF4049 family protein, function unknown	.
261	yhiM	taatgcatatttcaatattagcagggatacctgaggagtttaaagtgaacatatatatcgggtggcttttcaaattaatcc	3632819-3632899						Acid resistance inner membrane protein	.
		tttatcatggccttttgaacgctgaaaagtagcgctctgcaaagtaaaccccgctatagttatgctatgcatttgtcttta	3632698-3632778							.
262	yhjA/treF	agatagcctgtgcctattacccagatcaggaatggcatatcatgattgcggcgagagcaggattgaatgttctgaaaatga	3667240-3667320						Probable cytochrome c peroxidase; mutants are sensitive to peroxide during anaerobic growth	.
263	yhjB	aagacttaagtagtggaagggtattacccgcgagaaaaaataagaattcgccatttggcggtggccattctacagagatga	3669945-3670025						Predicted two-component system response regulator, function unknown; CheY-like receiver domain, LuxR-like HTH domain; cognate sensor protein is unknown	.
264	yhjC	aaaataagcacaaatagccaacacgtcctctgttcactttaaagggaatcgctgaaaaatacgctctgtttaaggggattc	3670199-3670279						Predicted transcriptional regulator, function unknown	.
265	yhjE	taaacattatcccctttttgcctgatttttgaccatttccgcgatttgttacacattgaaatatcacttttgctgtgcgta	3672690-3672770						Putative MFS transporter, function unknown; membrane protein	.
266	yhjR	ttcatgagacaattctaaccgtgagcatttcgccggtttattgtttacggcgagacgggaatttgctcactttttgacttt	3694239-3694319						Putative protein, function unknown	.
267	yhjX	taacgaagtgcactttatgcctggggaaaaacggcatgaaatgccatcagaacggaatgaaatgccttagttcaggaatga	3710078-3710158						Putative MFS antiporter, pyruvate-inducible; inner membrane protein	.
268	yiaB	tttgaggttttcataacgatctccatatctaccagcgatacattacgagtaaccaacgaaagacaaaactgaaaaatgcca	3725757-3725837						YiaAB family inner membrane protein	.
269	yiaF	tgatagtgccgttgccttttttgtagccagagatttacgccttcgcagaaggttagattttcgaaatctttacaaaacagg	3717232-3717312						Barrier effect co-colonization resistance factor; DUF3053 family lipoprotein	.
270	yiaG	ctgcttttcccgactattcttaatgagcttcgatgcaattcacgatcccgcagtgtgatttgaggagttttcaatggaata	3717427-3717507						Predicted transcriptional regulator, function unknown	.
271	yiaM	tcaggttgctgcacatgcgacttgaattatgacagacatagcctcaaggaatagctatgaaaaaaatactcgaagcaatac	3742294-3742374						2,3-diketo-L-gulonate TRAP transporter small permease protein; TRAP (TRipartite ATP-independent Periplasmic) family 2,3-diketo-L-gulonate:Na+ symporter YiaMNO	.
		gttaaagtcgcattaacggcgctgaattaatcgaataatcgtctacgccagaacgcctgggtaatgttattgctctaacta	3742203-3742283							.
272	yiaV	tcaccttatcgctaaaaacctgcaatcttgagcgtaatgccttttatgaaggcgtcgaatttcctgatgattgtgatgttt	3750384-3750464						Function unknown; putative membrane fusion protein (MFP) component of efflux pump, signal anchor	.
273	yiaW	tagaagatcaccagaaatacaaaaataagcactcccagtgcaaaatagtccaggaacatatttccctcaaagaatataaaa	3752392-3752472						DUF3302 family inner membrane protein, function unknown	.
274	yiaY	gaataaagaacgttgaagctgccataacacactcctgaaagtgtaaaaaagggcgggcagcttactgaggattttcattcg	3755825-3755905						L-threonine dehydrogenase	.
275	yibA	gatgcaaaaagcacacagaaagcctggaattgtcgtcactccagacagtcaaacgataaaaaaagatagcccttgtggagg	3764270-3764350						Putative immunity protein for polymorphic toxin RhsA; HEAT-domain protein; lethality reduction protein	.
		cagacacagggataactgatcgtgtcaatgacataataaatgacagattctggagtgatgggaaaaaacccgacagatgtg	3764145-3764225							.
276	yibD	agtttattggtgctgttcatcataaattaccgacgacctctgaagttatcctgacgttttacaggctttgtattaagaaac	3788081-3788161						LPS(HepIII)-glucuronic acid glycosyltransferase	.
		ctgtgagatattatttttacaggtgagagagtcacttcagggtagagagataatgagagcagctatataagagatcagcac	3788170-3788250							.
277	yibF	tggtgtagctaccgacgagtttcatgccgagtcctttgtgcgaggaaaaatatcagtatggcctggtgatgggaaaaaggg	3759953-3760033						Function unknown, glutathione S-transferase homolog	.
278	yibG	taattggataacatatgggccatctgggcaccccatttctaatatgcaaggtacgccagaaaaacccagtgatataagata	3766106-3766186						TPR-like repeat protein; putative secreted Rhs polymorphic toxin system immunity protein	.
		tacaaatgtaataggacctgacacgctatggacgtggtgggggcgaggaactaatggtaagttaaaaatggatacagtgct	3765962-3766042							.
279	yicG	gccaaggtccaggtgcagtgaacacaatggctaaatattgcacctttcttttccccctcagttttaacctattttttctta	3816827-3816907						Inner membrane protein, UPF0126 family, function unknown	.
280	yicJ/selC	ttgatgctataggggtgctgagaccgataacgcattttgtaaaccatccctgtgagagcgaatattccgatatctggttat	3833962-3834042						Putative sugar transporter, function unknown	.
		gtggctggcggcgtctcccatgccataaccaattttctctttaacggacaacacttcactcttcatctgcttttccttgat	3833886-3833966							.
281	yicO	catttttttgtccattggaggagatttaatcccttgcttttgtaaaacaaatgacaacaacggttcagtgataattatcac	3841809-3841889						Adenine permease, high affinity	.
282	yicS	taaagtctggcacttcttactgaccacgcaagcgcgtttcgtacagcatgatgagagcgatgaaagcaaactacacttatg	3838121-3838201						Predicted periplasmic protein, function unknown	.
283	yidE	ttgctacggattatggctgaatcggtgaagcagatttgccttatagcgcacattatcacgggaaagaacgtgccgaaatat	3864325-3864405						Putative AAE family transporter, function unknown	.
284	YidK/YidL	tttatgtttatgtcccggacgcatgaatatagggagaggtaaaatgcgtcgggtcaggcagtcagattcttaaaatacaaa	3858152-3858232						Function unknown	.
285	yidL	cgtcgtatccctgaacggattgttttctgttaagttcaggttgtgagcataattcgccggagggatattaaaatgaatgga	3858233-3858313						Predicted transcriptional regulator, AraC family, function unknown	.
286	yidQ	caagccttatcagcggacttttttttgcagtttatggtctattgcatagactgagggggcagcacgaaacgttaaagtgcg	3865572-3865652						Probable lipoprotein, function unknown; Cys conserved	.
287	yidX	taatcatgaagttgaattttaagggattttttaaggctgccggtttattcccactggcgctgatgctttcaggctgtatct	3873455-3873535						Probable lipoprotein, function unknown; Cys conserved	.
		cgtcgggcagaaatctgaaaagggatatcaggcgctaaacaggagggaaagaagagtatgctttcaacggcttagctactc	3873363-3873443							.
288	yieH	caacgattgcgttgcgcaaatcggctctacgaaaacgttaaactgattaaaaaggaaaggcatgtcccggatagaagcggt	3894735-3894815						Phosphoenolpyruvate and 6-phosphogluconate phosphatase; weak phosphoramidase; physiological role unknown; HAD3	.

## Sheet: SirA
List of putative SirA target genes derived from ChIP-exo. The assay was conducted in LB + 10mM glucose, mid-log (OD600 of 0.6)
Group I - Are genes with read abundance of more than 5 fold over that of 16s rDNA
Serial #	Target gene	Putative SirA binding site derived from ChIP-exo	Genomic position of putative SirA binding site derived from ChIP-exo	Function of the target gene
1	STM14_4813	AAGCCATACGCTTTGTGAGACATTGACCATTGCACTTATGCGACATGACAGAGTCGTTGTCAGGCTCAAAGCCAGTTAATA	4223559-4223639	CsrC sRNA sequesters CsrA, a carbon flux regulator; also affects biofilms and motilty
		TAGAAAGGTAATTGTCTGAAAAAAAGGGATTTGCCGTGTCGGTATCTTGTGAGTTTACCCCAAAAGAGTAAAGTAATGCAC	4223660-4223740
2	csrB	TCATCCTGACGTTCGCTTCGTTGTACGACTCCCTGTCGACGAAGATAGAATCGCCTGTTTCACCTTGTCTTACAAGACGCT	3136829-3136909	CsrA-binding sRNA, antagonizing CsrA regulation; blocks the CsrA binding of glgC mRNA
		CAGTATCCGCTGATATCCTGGCGATCTCCTACAGACTTTGTAAGAGATCTCTCACACCTGTTAGGGCAAACGATTACAGAA	3137003-3137083
3	spf	GCGCACTAAGCATTTAAGGAATAACGCGCTTTTTTCGTAATTAAGCAACATAAGCACGGGGGTTTTGTGATGGGTATTAGA	4222492-4222572	small regulatory RNA Spot 42
Group II - Are genes with read abundance of more than 2 - 5 fold over that of 16s rDNA
	Target gene	SirA binding site	Genomic position of SirA binding site	Function of the target gene
4	STM14_0089/cait	AACCTCTGGGACGCCTCAATGAGTAACTCATGATGGGTATTCACTTCGGGTGATTCTGTTATCTTCGTCACACTTTTTTGC	89007-89087	conserved hypothetical protein
5	fixA	TGTGACATTTTCAATATTGGTGATTAAGGTTTTATTTCCGAATTAAAGAG CGTGATATCTGTATTTAACACCGCCGATATA	89283 - 89364	putative electron transfer flavoprotein FixA
6	gcvA	AGCGAGACTACCCTTTTTCACTTCCTGTACATTTACCCTGTCTGTCCATAGTGATTAATGTAGCACCGCCATATTGCGGTG	3155241-3155321	DNA-binding transcriptional activator GcvA; K03566 LysR family transcriptional regulator, glycine cleavage system transcriptional activator
		GTGTTCTGATGGGCTTTTGGCTTACGGTTGTGATGTTGTGTTGTTGTGTTTGCAATTGGTCTGCGATTCAGACCACGGTAG	3155162-3155242
7	ompR	TTCGCAACAAATGTAAGTGTGTATTCTTAAAAAAGCTCACGTGAGTCACCAGCAAATTCTGGTATGAATTTCAGGCTAAAT	3674241-3674321
8	XYLR	TGATAAACGTCACCGTATCACTCTGTTATTTAACGCGAATAAAGCCTATGACCGTCAGGTAGTGGAGGGGGTGGGTGAATA	3861847-3861927	xylose operon regulatory protein
9	STM14_4416/XYLR	TAATTTGTCATCATTCGCCAGACCGTTATGTCAGCCGTTTTGATAGTATCCATGAGTCCAGGTTCACTTTTGCAGGATATA	3861756-3861836	hypothetical protein
10	biga	CACTAAAGCATAATTTTTCTTCTGGCCATTTCATCATTGCCTGTACCGCTCTCTGCATATGTTTAGTACGCAAGGAAAATA	3642937-3643017	putative surface-exposed virulence protein
11	yjfr/ulaA_3	AAGGCAATGGGCTATTTTTTGACTTTTTGGAAGGAGAGAACGCAGTCAGGAGAAGATTTAATCTTGTCTGGCGTCATGTGA	4637777-4637857
Group III - Are genes with read abundance of 1.5 - 2 fold over that of 16s rDNA
	Target gene	SirA binding site	Genomic position of SirA binding site	Function of the target gene
12	STM14_0022	TTAGCTATTTTTTATGCCTGTAACGATTATGGACCCCGCAGAACGAGCTGCGACAATTTTGAAACGTAAAAGGAAATTTGA	4868931-4869058	putative exochitinase
13	aceb	TGCACAGTGATCCTTCGTTCGCATTGGGGATGTATCTGGATCAACAACGAGGAGCTGCATGATGAATCCACAGGCAACCAC	4415516-4415596	Catalyzes the aldol condensation of glyoxylate with acetyl-CoA to form malate as part of the second step of the glyoxylate bypass and an alternative to the tricarboxylic acid cycle	.
14	acs	CTGCTCTGGATTTATCAGGCAACGATCCGCAATGTTGGCGGGAATGGCGTGTTTATGTGTTTGGCTCATGCTGTTGTTCTC	4529145-4529225	catalyzes the conversion of acetate and CoA to acetyl-CoA	.
15	adiY	GCTGCAAATCCTCATACCCGAACTCCTGGAATATGAACATAAAAGACCGGATCTCGCCAAACGGGAGAGATAACGGGGACT	4551926-4552006	transcriptional activator
16	argG	CTCTTCGTTATACTCATCCCACCTCTCCGGCTTATACACGCATGTCACAACGTTATTTCAGTAAACCTTCACTAAACGCTT	3471917-3471997	argininosuccinate synthase
		TTTGCATAAAAATGCACTAAAGCAGAAACCGATCTCATTATCAGTCAATCAAGCAGGGTTCTATTCTATGACGACGATTCT	3472039-3472119
17	arok	ATTCGTTAATGGTAAACCCGCTTCACAGACACCCAGCGCAGCAGGACATGAACTGAAACCTCATAAGATATTGCGAGAGTC	3656664-3656744	shikimate kinase I
		ATTGCGAGAGTCAGACTGAAAATTATCTCAATACTCAAGCGGGTTTGGCAACTGAATAAATCACCAAGCCTGATTGTTGCA	3656733-3656813
18	asna	TGATTATTGAATAGTGCTCTCGTTTTGTTGCTTAATCATAGGCAACAGGACGCAGGAGTAAAAAAATGAAAACCGCTTACA	4098935-4099015	DNA-binding transcriptional regulator AsnC
19	assT	ATTTAACTATTTTATGGGACGCAGTAGCGTCCCTTTTTACGTTAGCCTACCTAAAAGTCCTCTTAAATATTAATTAATCGT	4199548-4199628	arylsulfotransferase
		AAACCTTATGATATTGAATATCTACAGGCTTTGTATTGCGTGTAATAAATTAAGTAATATTATGTCCTGAGGCTATCAATA	4199637-4199717
20	bfd	CCGCACAAAGTGTAAATGAGAATGGTTATGATTACAATAGCACAAAGCGATTTACGCCACGGGAGAAGCGTTAAAAAGGGT	3611994-3612074	bacterioferritin-associated ferredoxin
21	cara	GTTGACTTTTATCCGGCTTAACTTCAGAATGCCGCCGTTTGCCAGAAATCCACGGGTAAGCAAATTTGCATTGCTTCATAC	75744-75824	carbamoyl phosphate synthase large subunit
22	citC2	ATAAAGCTTATAAAAGCAAGGGGGAAAGTGTGATGTCTATTCCAGACGAGTAATACAAACGCTGGCGAAATATGCGACGTT	68543-68623	putative citrate lyase synthetase
23	coaa	ATGTTTCTGGCTGCTATTGCTACATCAGTTCAGCGATGAACGAGGGCCATCCCTGACATGCAACGGCACGTCACATTTAAG	4373229-4373309	pantothenate kinase
24	cspA	TGTCCGGTAAAATGACTGGTATCGTAAAATGGTTCAACGCTGATAAAGGCTTCGGCTTTATTACTCCTGATGACGGTTCTA	3850130-3850210	major cold shock protein
		TTAGATACCCCTCGTAGTGCGCATTTCCTTAACGCTTAAAAAATCTGTAAAGCACGCCATAACGCCGAAAGGCACACTTAT	3850028-3850108
25	cybc	AAGGAAGTGAGCAATGCGTAAAAGCCTGTTAGCTATTCTTGCTGTGTCATCGCTGGTATTCGGTTCGGCTGTTTTTGCTGC	4696096-4696176	cytochrome b562
26	cyoa	TAAGACACTGTTGAAACTTTGCGTTATAACGGATGAGGTCTGTAAGTGGGATGTTGAGGGATAATTGGTATAACCAATGTA	498989-499069	cytochrome o ubiquinol oxidase subunit II
27	dcub	TGATAAATGGATCACAGCCATCTTCTGATTTTTGTGAATGAGCATCAGGAAATGGCGAATATTCAATGCGCCAGTGGCGAC	4562023-4562103	anaerobic C4-dicarboxylate transporter
28	dcus/stm14_5178	GTATGCGGTATCACATTTTATTTTTACTGACGTTCAGAATGCGTTTGATCACAATCAATCAGCGCTAATATTTAATCTATT	4565282-4565362	sensory histidine kinase DcuS
29	deaD	GAAAAGTGTGAACCGGCTCAAAGTAGGTGTATTAACGAACAACAACGCCCTCACCCGCGAAGGTGATGGCAATCAAAAAGA	3461332-3461412	ATP-dependent RNA helicase DeaD
		ACAAAGTTATGAACGTTGTTGGCCACCGCCAGTTTGAACAGAGCCGTGGCGCTGTCCAAATCCCCCAGACTTAGGTAATAC	4868931-4869020
30	dgoR	ACGTAAACGAAAGACATAAAAAAACCCGCAGCAAGTGCGGGTCGTTAAGCGAGTATTTGCCCGATGGCGACTATGCCTTAT	4047820-4047900	galactonate operon transcriptional repressor
		CGCGATAGCTGAATTACGCCGCAATTTTGTAGTACTAGCGTGATATCAACCGTCGTTATCATGCCATTAATGTAGTACAAC	4868931-4869035
31	dihh/udp	TAGCGCAATCTTAACTATAGACAGTGTGTAACAAACCACATTGCCTTAAAGCGGCTATCTTTTGTGCAATGCCTGGCGATA	4188320-4188400	putative dienelactone hydrolase
		TATTTATTGTGATGAACATCACTTTTTAATGGTAAGCGAGTGCAATTGTTTTACGTCATAGTGATGGCTGTCACGAAAATA	4188406-4188486
32	dppa	AAAGTTCAGAAGGGTATTTTCAGCAGGGAAATTTGTGCTATGGCCAGAAAGGCAGAGTTATTCACTTAATATTTTGCAACA	3829983-3830063	dipeptide transport protein
33	dsdx	GGCAAATTATATCGTTTGTCAGGGTGTGCTGTTTTTCTGTCCAATAAGAACAGATTAATCACAGGGTAGGTGAGATATGCA	4016713-4016793	permease
34	ego/stm14_4898	TCAGTCCCGTCAGTCAACATTGAGGGAGCGGAGGCAACATGCAAATCAGTCACAATACTGCATCCCCTCTGATTTGTGTGC	4297047-4297127	putative ABC-type aldose transport system ATPase component
35	emrD	AATCAGCGAAATGAAAAGGCAGAGAAACGTCAATTTGTTGTTGATGTTGGTGTTACTGGTGGCCGTAGGGCAGATGGCGCA	4013370-4013450	multidrug resistance protein D
36	fief	CCAGTAACAACCCTGTTTTCCTTGCCATAGACACCATCCCTGTCTTCCCCCACATGATGTGGGGGTTTTTTTTATCTCCAG	4284672-4284752	ferrous iron efflux protein F
37	fimZ	GTAATAACAGAAAGATGTTGACGCTGGAGACCTCGAAAAACGAGGAGGAACAGGGGACGATGTAAGAAAAAAATTTTTATC	4868931-4869017	transcriptional regulator
38	fuca	TCTCTCTGTGATTCAAAATGAGACAACAAAACCGCCTTTCGCATTGCGCTGCTGTCCTGTTGAAATAATCGAATAGTTAGC	3146134-3146214	L-fuculose phosphate aldolase
39	galp	GCAGTGTAAACGATTACACCATTGTGATTAGCCTCACATCTTTTTACGGCGTACTCACCTACTCTTAACATCGATAAAATT	4868931-4869081	galactose/proton symporter
40	gard	ATAATCCTATTTCTATCATCCAGGCTGGAGAATGTTGAACAATGGCCAATATCGAAATTCGCCAGGAATCGCCATCGGCGT	3436880-3436960	galactarate dehydrogenase
41	garl/stm14_3933	AAAATGCTTATCTGAAATCAGAATGGGTCTCCGCATTCTATTTCTAATGTGGTACACATCCTGTAGCACAATATACCGTTC	3436464-3436544	alpha-dehydro-beta-deoxy-D-glucarate aldolase
42	gaty	AAATGCCCCCGCAAGGACATGTTTTTCCTGAATACAATTGAGCAGGATCCTACCATTGACTAAAGGCATATTAACTCCAGA	3994313-3994393	putative fructose-1,6-bisphosphate aldolase
43	gidA	CGGTTATTCTTTGGATAACTACCGGTTGATCCAAGCTTTCCACCAGATTTATCCACAATGGATCGCACGATCTTTACATTT	4097779-4097859	tRNA uridine 5-carboxymethylaminomethyl modification enzyme GidA
		ATAAAGATCAATGCGTTGGAAAGGATCACTAGCTGTGAATGATCGGTGATCGTGGTCCGTATAAGCTGGGATCAAAACGGG	4097669-4097749
		AAAACATGGTAATTGCCTCGCATAACGCGGTGTGAAAATGGATTGAAGCCCGGGCGGTGGATTCTACTCAACTTTAGCCGA	4868931-4869026
		TTCTATTGTGATCTCTTATTAGGATCGCGCCAGGCTGTGGATAACCCGGATCCTGTAATAAAGATCAATGCGTTGGAAAGG	4868931-4869066
44	gidB	GCGTTTTCTGGTGATCGGTAAGAGAAATACCGGCATCAGCCAGCAGACGAGAGAGTTTGTTGAGCACGGTCATTACCTGTT	4868931-4869061	glucose-inhibited division protein B
45	glda_1	AATGCTGTTTACTCTGAACGCACAATGACCAGGTGAGAGCATAATCTTATCCTGTGAGGCAGCGCACAATTTTGGCGATGT	4868931-4869057	glycerol dehydrogenase
46	glmU	GGAATATCGGAATACATGCGTGTGCCTTTACCTGCGGCAAGGATCACTACGCTCATAGCACTATTTAACATACGCGTCCTG	4086045-4086125	bifunctional N-acetylglucosamine-1-phosphate uridyltransferase/glucosamine-1-phosphate acetyltransferase	.
47	glpf	AATGATTATTGGTATGCGAGGAGGTCATGGACATCCACGATGCCCTGTAGGCACACTGTTAATTTATCGTTAACGAGCAAA	4310323-4310403	glycerol diffusion
48	glts	TGCGCACAAATCATTTCCTGAGTCAGTTTTTTAGCTCTTTGCGAGTCTTCGGCATGGATTTTAAGCAGAAAAAGGCAAAAA	4868931-4869070	glutamate transport protein
49	Stm14_4658	CCGGGATAAAATCCCCGCCTGCTAATGAATCATTTTCGTTCATTACCGCGCCTCTTGTCTCCTGAAAAGTAAAAACACCCG	4086214-4086294	hypothetical protein
50	hemC	TGTTAGTTTTCCGGTCACCGTGAGTGAGAGGATAAGGCGCAGTGTCGTCAATGACAGTGAATAATGACGAGAAACCGCCAG	4159735-4159815	porphobilinogen deaminase
		CCAGCCCGTATTTAAGAATTTACACGCAGCGAACGGTGCTACACTTGTATGTAGCGCATCTTTCTTTACGGTCAATGAGCA	4159812-4159892
51	hfq	TGGCTAAGGGGCAATCTTTACAAGATCCGTTCCTGAACGCATTGCGTCGGGAACGTGTTCCAGTTTCTATTTATTTGGTGA	4617406-4617486	RNA-binding protein
52	hilA	TGACATTAAGCTCATAATAAAAGCTCAACCTGACCGTTAGTACTAACAGCAGAATTACTGAAACAGTAGATTCTATCCTAA	3039957-3040037	invasion protein regulator
53		ATATGTAAATATTTAGATGCCCGGCGCTGACTCTCTCTGCACCAGGATATACGGCAGCGTCCATTCGATAATCACAGTTAG	4868931-4869012
54	hild	TTGGGTTCTTTTGGTGTAACAATCAGACCATTGCCAACACACGCTAATAAAGAGCATTTACAACTCAGATTTTTTCAGTAG	3037947-3038027	putative DNA-binding protein
55	ibpA/stm14_4601	AGAATGTCAGACCTTCCATCATGGACAGGCCAGGATTGCCAGAACACCCATCAGGCGTGCCCTTCTATTCACTACGTCTTA	4024045-4024125	heat shock chaperone
56	lldP	TGCCTTTTCACTTCCCTTTGCTGTCCTCTCCCCTCAATTGGCCCTACCAATTTTAGCCAGTTACCACAGCCTACTCACATT	3899351-3899431	L-lactate permease
57		ATTATCCATACACAACAATATTGGCAGGACCACTTTTACACATAATGTGACCCCAACGAGATGAGCAAAGATTCATCCCAT	3899494-3899574
58	ilvl	AATAGACAAAAATGACAGCCCTTCTACGAGTGATTAGCCTGGTCGTGATTAGCGTGGTGGTGATTATTATCCCACCGTGCG	4122414-4122494	ilvG operon leader peptide
59	ipfa	ACGGTAGATAACAGAACGCATCCTTAGGATTATCTGCATTCTGTGAGGAAATGGAGTGTATAGAGGTGGGTATTGGATACT	3841681-3841761	long polar fimbrial protein A precursor
60	lpxo	CTGTCCTTCTAAGAAAACCTCATCCCGGGATTTTCAGGCAACCCTCCCGGTGATGCCAAAGAGAAAAGTGTAGTTCGTTGA	4542309-4542389	putative dioxygenase
61	katG	ATATCTATTTGCTCCTGGTGTATATCGTAACGGTAACACTTTAAAAGGGAGCTGAGATATGAGCACGACCGACGATACCCA	4868931-4869022	hydroperoxidase
		ATGAGTTATGCCATTTGCCACACGCTGGGCGTAAGACCGGGTTTATAACCTCCAGCTCCCTGCCGGGAGCTTTATTACAAC	4332955-4333035
62	kbl/rfad	AGCATAAATCACGCGTATCCTCACGGGTTATCAGTGAATGGATGAATAGTGTTATGATAAGAGCATTCATGTCTGAGACAG	3918895-3918975	2-amino-3-ketobutyrate coenzyme A ligase
63	last	AGCTAAATGCTAGCTTTCATCACAAATTTGCAATATTCCAACTAGTTACGTAAGCCAACTAATAAATGTGATGAATCCAAA	4869250-4869330	putative RNA methyltransferase
64	leuO	AATTATTTCTGCCTTCAGCCAGAAAAAGGGAGTTAAGCGTGACAGTGGAGTTAAATATGCCAGAGGTCAAAACCGAAAAGC	135224-135304	leucine transcriptional activator
65	livJ	CATTATTCTGGTTGTTACGTGTGTTGTGGTGTTATTGTTCAGCACTTTATTTCGATTATTGGCTAGCTACCCGTGCTTTAG	3749315-3749395	high-affinity branched-chain amino acid transporter
66	livk	AGACTGTACTTTTTATAAATGGTGCGCTTTTTACTGACTCATTAATGAGTTAGCGCAGCATTTAAAGCATAATAAGATTAA	3747256-3747336	high-affinity branched-chain amino acid transporter
67	maa	GTTCTATAATAGCCCGTTGTGTTATTAGCCAGAACGAGGAGGCAGATAACACCTGCGTGTTCTCTAAAAAGTAATGTAGCG	4868931-4869013	maltose O-acetyltransferase
68	malT	GTTATTTAGAATTGTGACAGAGTGCAAATTCAGACACATAAAAAGTCTGCTTAGCTTGCATTAAAATGCTTTCTGGCCGAC	4868931-4869068	transcriptional regulator MalT
69	marT	ACATCGCATTGTTACCATGCCAAAACATAACGTAGTTGGAGAGGGTTAATAGACACCACTGAGTATAGTCTGATGCTGTGG	3972650-3972730	putative transcriptional regulator
70	mdh/stm14_4053	TTTTATGCATTTAATTTGCGTAATCCGGATCGGCTGCAACCAGAGAGCAACGTTCTACAGGTGGTGACAATATACCCTACT	3541633-3541713	malate dehydrogenase
71	menG	TCGGAAGTATCGTATTTCATAGGCTTAACGTTCAGTTGCTGCGAGAATTTTTAGTATATCGCGCTAAGTATACTGTTGGCA	4868931-4869077	ribonuclease activity regulator protein RraA
		CAATTGTTAATTGATATTTGTCAGTTAAACGGCCCACTGACTTAAGAGTATCCCAATCACAAATAACAGGTTGGTTAACAA	4311714-4311794
72	metE	GTTGGCTTCCTTGCTTACCCCAGTCACTTACTTCAGTAAGCTCCTGGGGATGCGCTGTGTCGCCGCCTTCCTGCAAGCCGA	4183321-4183401	5-methyltetrahydropteroyltriglutamate-- homocysteine methyltransferase
73	metH	AAGAGTAAAGTTATTCACGTAGGGTACAGAGGTAAGATGTTCTATCTTTCAGACCTTTTACTTCACGTAATCGGATTTGGC	4222631-4222711	B12-dependent methionine synthase
74	mgtB	ATGATGAATCCCCAAAATTAAGGTGTAGTGTTTCCTGCATATCACGCCCGGGGAATAGTAAACTCACGATTAGAAGGTGAA	3977958-3978038	Mg2+ transporter
75	mgtc	GAAGAATAAGTACGTGCTATATTTAGCACACGACAAATTTCTGCCCTGAGGCAATTAGCGTCGTGTTAACGGCGGAGGAAA	3978883-3978963	Mg2+ transport protein
76	mig-14	ATAATACAAAATAGCATTTTCAGTAAGCTAAGTCAGGAGTTTTGGTGAAAATACAAGAAGTTAAGCGTATATTAACCCGCT	2949785-2949865	putative transcriptional activator
77	mioC	ATTCGGTATTGATAGTCGTTTTGCAACCTGGTAAATCCAGGTTTCTACCGCAGCCGCACCACGAGGAGGAATTGAAAATAT	3924284-3924364	flavodoxin
78	misl	TATTGCGATGTGGAAGACGCTTTACGCCATAATGCAGGAGGCAGAATGCCAACTCCCCAAAATTACTCATTCATCGCCATA	3968407-3968487	putative autotransporter
79	mscL	TGAGTTTTATTAAAGAATTTCGCGAATTCGCGATGCGCGGGAATGTTGTGGATTTGGCAGTGGGTGTCATTATTGGCGCGG	3595147-3595227	large-conductance mechanosensitive channel
80	mtlD	TATCCTCTCCCTTGTGGAGAGGGTTAGGTTGAGGGAAAAGCCTCACCCCAGCCCTCTCGGGTAAAAACATTAATGAAGGTT	3891007-3891087	mannitol-1-phosphate 5-dehydrogenase
81	murl	TACCCCGGCGTTCCAAACAGATGGCAAAATATCAACTTGACTGGGACGTTTACGATTTTGACTGGGGGATGACATATCAAT	4363237-4363317	glutamate racemase
		AAAATATTACAACGAAGGTAAGGCGCGCATTAAAGGTATTGAGGCGACGGCGAATTTCGATACCGGACCGTTAACGCATAC	4868931-4869080
82	mutM	ATTATTTGATTTTCGCTTCTTTGTAGATCACGTGCTGACGGACAACTGGATCGAATTTTTTCAGTTCCAGTTTTTCCGGTT	3935728-3935808	formamidopyrimidine-DNA glycosylase
83	nlp	TACCCTATCGCCTGTTTTTCACATACTCATCCAGGATTTCCCCTGGCATATTCTGAATATTGCCGCCACTTACATGAACTT	3488275-3488355	DNA-binding transcriptional regulator Nlp
84	nrfa	AAGATAATGGCGCAATCTGGATGAGACCTCTATGGCAAGGAAAACACTACGCGCACGCCGTTTCTTCAGCCTTATATTTCC	4529614-4529694	cytochrome c nitrite reductase
85	nudE	TGAGAATCTTTGCAGTGTAATCTGTGGTCATTGTGCGACATACCGCACGGTTTCGGCAATGCGAATTGCCGTTTATTTACA	3663761-3663841	ADP-ribose diphosphatase NudE
86	oxyR	TCGTTCATTGCTATGCTACCTATCGCCATGAACTATCGTGGCGACGGAGGATGAATAATGAATATTCGTGATCTTGAATAT	4868931-4869036	DNA-binding transcriptional regulator OxyR
87	phoE	TTATTGTAAACCTCGGCGGCGTGAACAGATGCTGATGCGATGATACTCACCACTATTGCCAGAGTGCTTTTATTCATTTCC	4868931-4869031	outer membrane phosphoporin protein E
88	phon	TAATTATTTTAAAGTATGTGCTCTGTTACCCCGATAACTACCATCAGTCATGATGTGCTGAGTATTAATTTATGATTATGA	4577439-4577519	non-specific acid phosphatase
89	plda	CTATGTGTGTAAATATGTAAAAATGGTTGGCAGAGAATGATTCAAGCTGAAAATACTTCGTCAGGAGAACGTCAAGAATGC	4175236-4175316	phospholipase A
90	prgH	TACTGTTAGCGATGTCTGTCGTTCTCGATAGCAGCAGATTACCGCACAGGACACAGGGATTCCTGATGAAAATAGAATGAA	3037760-3037840	needle complex inner membrane protein
91	PsD	TGTCGCCACCGCTATTCTTCATCGAGTCAAAACCAGCGCGGATAAAAAAGCCGTATTTTATTTTTCAATGCCATGCTGGCT	4388064-4388144	phosphatidylserine decarboxylase
		GTATCCTCCGGTTAATGCTTAGTTTAGCATCTTTTAGCTGACAGCGATTGCAACGCTAAAAAACATGTGCTAATAATCATC	4388806-4388886
92	pstB	TAGTAGAAGTTCAAATCACGAACCTGAATCTTACTCGGGGCAGTTTCAACCATACTCATTTCACTCTTTTCCTCATCCAGC	4868931-4869054	phosphate transporter subunit
93	ptsA	CTGGATAAATGTAATGTAGCGCAAAAAGTGCGAGTTGTCTCACAACTTAGCGTGGTAGCGCGGGTTTTACCTTTTTCAGAA	4868931-4869025	PEP-protein phosphotransferase
94	rfaB	GTATGGATAACGTTGCTAATAACGGTTTCCATCCCTCCAAAACCGGATACCGCTTCGCCAATAAAAGCTATTTTCATATAT	3929228-3929308	UDP-D-galactose:(glucosyl)lipopolysaccharide-1, 6-D-galactosyltransferase
		AATGGAATATATTGCCACACCTGCTGGCATTATAAAACCATGATCAAAGCAAAGAGCAATGTCCAGTCTTCTTCCAAAAAA	3929446-3929526
95	rfaj	ATATTCAGCTATTTCTATCTCAGGAAATGAATCCATTACATCACCTATGGGTTTTATTCAAGAAGTTTACGTTTAAAGTAG	3927153-3927233	lipopolysaccharide glucosyltransferase
96	rfak	AGAAAAAGAAATGTTATAAAAAAAAGAAATGCGTGCCGAAGCAACGAAAAATAATGATTTATCTAGTGTCTAGACAATTTT	3924429-3924509	putative hexose transferase
97	rfaQ	TTCGAAATGGCTTTTCCACAAGCGACTCTTTGGTTGAAATTGTCCGGATAAATAAGCAGAAAAAAGCACGCTACCGCCCCA	4868931-4869048	lipopolysaccharide core biosynthesis protein
98	rfay	TGGAAAAGTTTACGATAAAGATATGCGCTTCCAGCCAGAAGGCCTTTAAAATAATGACCTTGCACGAGAAGATGTTTATAT	3926185-3926265	lipopolysaccharide core biosynthesis protein
99	rfE	TAAGGAAATGATATATGCTGAGAGCACATACACTGTGAAGTTACTCACCGCTTTATCTGAGCTAATCAGTATTTTTTTATT	4140729-4140809	undecaprenyl-phosphate N-acetylglucosaminyltransferase
		ATGTCATATAAACTGGTCATCGGGATATGCGCTACAGAGTAACACCATGCACAATACACATTGTTTGCGGTAAAAAGTGTA	4140601-4140681
		ACACATTGTTTGCGGTAAAAAGTGTAATGTTCTAACAGGTCTCTTCTAGGAGCTGGCGTAACGCATTATACTTTAAGGAAA	4140656-4140736
100	rhib/trxa	TGGCGAAGTTAACATCAGCACCTCGTTGGTTAATGCTACACCAACACGCCAGGCTTATTCCTGTGGAGTTATATATGAGCG	4138452-4138532	ATP-dependent RNA helicase RhlB
101	rmbA	CTTTTATATTTCATCACATCACCCCGATAGTGACGAAGGCAGCAGACAGATGGTATTGAGAACCGTTATTTATCACCCTCA	3967408-3967488	putative cytoplasmic protein
		GAAACATCGACAGGAGTCGTTCAGGATGATGAGAAAGCCTTCACAAATTGTCCATTGCATTAGTTGCGATTTATCCTGTCA	3967735-3967815
		TATTACGACTGTCGGATCTGTCATGGTTCCTTAAAGCTGTATTTTAGGTCTTTCCAGGAGTTTATGACACTGACAATATTT	3967582-3967662
102	rob	AATTATGCCAGCCTGATCCATAAAATATCCCCATCCTTTCAACAACGAGCACCCGATATCAGGTAAGAGGATAATAGCATT	4856347-4856427	transcriptional regulator
103	rpij	TCTTTACGTGGGCGGTGATTTTGTCTACAATCTTACCCCCACGATTCTGTTGAAATATAACAGAGCACTATGCGAGTCATT	4377828-4377908	50S ribosomal protein L10
		AAGACGCTCTTCTCGTTGAGATGAGTGAAGTGAGTTCCGGAACATGAGTTCCGGCAAACATCCAGGAGCAAAGCTAATGGC	4868931-4869039
104	rpmG	TCTTCGTAGTGGTATAGAAGTGACCAGTACCAGCAGAAGAAACCAGCTTGATTTTCTCACGAATACCTTTAGCCATGATTT	4868931-4869071	50S ribosomal protein L33
105	rpoB	AATAGTGTTGCACAAACTGTCCCCCGCAGGACAGATGGGTCGACTTGTCAGCGAGCTGAGGAACCCTATGGTTTACTCCTA	4868931-4869052	DNA-directed RNA polymerase subunit beta
106	rpoH	CTTGTGACATAAAGATGACGCGCGGGGAAGAGACAACAGGGACTCTTTCCCTGCGAACGGAAGCCCATTGCAGGGAAAGAT	4868931-4869065	RNA polymerase factor sigma-32
		GAGCAACAACCGTGCCAAAGCCGATGAGCAACGAGAATATCACCCACTCTTTTATCAGACAGTGATTTTATCCACAAGTTC	3750517-3750597
107	safA	TAAATGGAAGGTATAATTGCTTTTTGACTGGCATTCTATTCCACCCTGACAACACGATGTTAACATCAACACTGTTTATAT	342614-342694	putative outer membrane protein
		TGATAATTATCCTCTCTTCGAAGATAAGTTTCCCACACCCAGTGTAGTAGGTGTCATGGTAATGTTATCACTTGAATGTAA	342536-342616
108	slsa	GGATTACTGTCATCAGCTTAAAAACGGAAATCGCCCCGGCGATTAATGACTTTAACACTGATAGTGACTATCAGTGAAAGG	3973431-3973512	putative inner membrane protein
109	slyx	CTTTTTGTTTAAATTAGTTTCGTAGTGCGCGTAATGGTTGCTGTGAAAGCCGGTAAAGTTAAGTAGAATCCGCCGACGGAG	4868931-4869041	hypothetical protein
110	smf/def	CCTGCCACAAGCAGTCTGAACAATCTTTGCGATTGGTCACTGATGCTGTCAATCAGGTGGGGATTTGTCTAGAATAGAGGT	4868931-4869063	hypothetical protein
111	sodA	AACGGTTTTTTTCAGCGGATGCCGTAACGTTTATAACCCTGGAAAAAGTACGGCATTGATAATCATTTTCAATATCATTTA	4279972-4280052	putative periplasmic dicarboxylate-binding protein
		TAATTAACTATAATGAACCAACTGCTTACGCGGCGTTAACACTGTGCCGCTCGACAATAATGGAGATGATTATGAGTTATA	4280051-4280131
112	sopD	TGCCAGTCACTTTAAGCTTCGGTAATCATCAAAATTATACGCTTAATGAAAGTCGGCTTGCTCATCTGTTAAGCGCAGATA	4868931-4869075	secreted effector protein
113	soxS	CATCAATCCATTCGATAAGGGTCTGAATTATCTGCTGATGCGACATATTGTTGCCTCTTAAACAGTATTCGATTCGTCGTT	4868931-4869050	DNA-binding transcriptional regulator SoxS
114	sptP	CACCATAATCTGCCGCCAGATAGAATCGCCACAAACAGGCGATAACGGTATAATCATACCGTTCAATAACCAGATATCATC	3044111-3044191	protein tyrosine phosphatase/GTPase activating protein
115	ssb	AAGTATGCAACAATATGAGGTTCGCGCGAGTGACCTGGAACCTGCATCGCAGCTATTAAAATGCTACGTGGAAATGGTACA	4489700-4489780	single-strand DNA-binding protein
116	stdA	TTTAATGTAATTATAAGCGGGTGAATACCTAACAGACAGATATTCGCAGCGGACATGAAATATTTTGTAATATATTATCTG	3211826-3211906	putative fimbrial-like protein
		TTCGTATGAATAATAAACGCCTGGTGTTAAACGAAGCACCTGAACTTTCCATCGAAAAATATTGATTTCAGCTAATGCCTA	3211642-3211722
117	STM14_0015	CCCGGGTGTATATCCGGGCTTTTTTCTGCCTGTACGCGCCCAGGCTTCTGTTAAACGCATCGTATCCTCTCATTTGTTGAT	4868931-4869076	hypothetical protein
118	stm14_0017	TTAATATGGTTTTAAATGATGTGCTTTGATTTTTACCCTCCTGACAGGGCGCTTACACTCCTTGTGTTAATTATTCATTTA	15985-16065	putative bacteriophage protein
119	stm14_0019	ATAACGTCTTCCTTTAGAAATGTACATCCTGGTTGTCTGTGGTGACTATATTGTATGAGAAATGTCTTAATCCAATAAATG	17484-17564	hypothetical protein
120	STM14_0021	TTACTATGTTCTCACCAGAACGGAGTAAGCGGGCGCTGAGAGGTGTTGTTTTCTCTTCGTTAGACGGTGTTGTTAACCTCA	17659-17739	hypothetical protein
121	stm14_0024	TATTAGTTTGAGATTCGAAGGCGCGTTCTTTCGAATCTCTTTTCCTGCGCCCCCTGACCTCTCATTCTTTATGCGTAATTT	23083-23163	hypothetical protein
122	STM14_0027	TATCTCATTATAACGTAAAGATAAACTCACGACGTTGAGTGGCTGTTTTATTGCTTCTGACATTTATATCAGAACAAGAAG	4868931-4869072	hypothetical protein
123	stm14_0037	TTTGATATTCATAAGGTACGTTTCACACTGTCAGTGTGTTCACTGGCGGTAAAGTACTCCTTACATCAGTACGGATAAGCG	33007-33087	putative transcriptional regulator
124	stm14_0041	ATAATTTGAATTATGGCGCAAGGCCTATGCCAACCATAAAAAAGGTATAGGCTATTGGTCACAATGCATTAATGCTACATA	35055-35135	putative arylsulfatase
125	stm14_0042	ATTTACGCTACATTAAAGAAAAACAATGCCTGTAGTCGTGTCATTCACGACTACAAACCGGGGAAATTAAGTAATATTCAT	38676-38756	putative 5'-nucleotidase
126	stm14_0043	AACTCCATGAGGTAAAAACACAGTGAAATGTTGTGTAAAGAAGCGAATTCTAAGGAGTGTCTTTTTATACGTAGGTGATAG	39538-39618	putative outer membrane/exported protein
127	stm14_0043/0044	TATTGACATCACAATAGCGGTTCTGACATATGGGCCATATTTGAGATCTGCATCACTCGTTCGCGATTTCTTTTTTTATAG	39833-39913	putative outer membrane/exported protein
		TTAATGAAACTTCGAATGGGAATAATCTCTCGCAAAGACAACTTACTGCCATTAAATGAGGGTGTTACCGTTCAAACAGCA	39747-39827
128	stm14_0067	GTGTATTGATGGGTAACAAGACCCGCGCATACTAATAAATTCAATGAACCATGAGATGTGACTATCTTCACTGAATGGTTG	68404-68484	putative citrate-sodium symporter
129	stm14_0076	CTTCAATAGGTTGGCTTTTTTATGCTGTAGTGAGGCTGGTTGTGGTCCAATCGTATGTGCCTGTCTTAAAGAAAAAGAAGC	75285-75365	hypothetical protein
130	stm14_0100	GGGCGATTTTATTGTAGCGGCATAGGGTAATCACCGTAGCTGAAGGGAAAAGGCACGAACACAGCACTATAGAGTATGTTT	96350-96430	putative sulfatase
		TATAACACATATTCTTACCCGGAAGGCATTGATACATATCCACGCTTCCTCGTACAGTAATAAATGAATATGTGATAAAGT	96567-96647
131	stm14_0136	TATTTAGGCATTTTTGTTTGCAAATTGGTTAGGGGAATGGCCTGTTAAAGGTATGCTAAAGGTTTGGTTTATCTTTTTGAT	134815-134895	hypothetical protein
132	stm14_0181	CTTGATCAGAATAATGGTATGTGGCCGCGAATGCACCTGCTTTGTGCAGGGGTGATGACGAGTTGCGTAAAAAGAAAGCAC	175609-175689	hypothetical protein
133	stm14_0191/yacl	TTACTACATTCATAATGATAGCATGGGACGATGCTACTTGTGGAACCAGAATGCAGATAACCCGATCTTCTTATTGATAAA	190121-190201	putative restriction endonuclease
134	stm14_0332	TGTTTAAGGTAATGGTCTGTCTGTTGGTGGGTGTTCCTGCCATTTCTTATGCGCACGATTATGGGTGTGCTACGGTTGGAG	4868931-4869030	putative Shiga-like toxin A subunit
135	stm14_0338	TATTTAAATATAACAGGCTGGTTGCATTATAAAGTGCGGGGCACTGTTTCCTGACGGTGAGTCTATTTATTTTAATCCGGT	330458-330538	putative cytoplasmic protein
136	stm14_0344	ATGATATGGTTTGACGAAGGGCCGAGCATTAAAGCACTGGCAGGTTATCAAAAGAAAATGGAAGGATGCTGCCATTTGATG	339185-339265	hypothetical protein
137	stm14_0402	TCCATAAAAGAACGTTATTAAGCGTGGCGACGCTTGGTATGCTGGCTGTTTCAGTCGTACTGATGGTAGTTTGGGTACGAA	390197-390277	putative inner membrane protein
138	stm14_0405	GGCGCTGCTACAGAATAGGGATGGTTATGAGCGCTCAGGTAATCTTAAGAGGAAGATAAAACACTCACCGTAGCGTTATTC	391654-391734	putative response regulator
139	STM14_1163	AAAATTAACGGAAAATGGCTAATCTGATTCCAACGATGGGTTATTATGCCTGTGACGTTACAAGAATTAAGAACCTCGCCT	4868931-4869074	hypothetical protein
140	stm14_3068	GATGCTCAGCAGAACCCCCCAATCCCAAAGGGGCGTTAACAGACAGGCATCCCACCTGACTTTAAATTGATGATGAGATAT	2672351-2672431	putative diguanylate cyclase
141	stm14_3220	AATGCTTTCTAACGACCCATACGGCAACAGAGCAGAAACTGACAGGTTTCGCCAAGAGGCAACTAAGTATCTGAGTGATGA	2823011-2823091	hypothetical protein
142	stm14_3273/yfir	AACAATCACGGATGTATTTTAATGCTTTACGACTGAAGATGGTGGGGACTTGTTAATGCGTTTTTCTCACCGATTTATCCT	2866846-2866926	hypothetical protein
143	stm14_3310	ACGAAGTTGAAGCAATAACAACAACGTACATTTCAAGCGCTTAGAAGCGAGATTTCACGTTACAGTAACAATTTAATATAT	2906138-2906218	putative ATPase
144	stm14_3311	TGGAGGGACAATGAACAGCCTCCGTGATATCACCGGTGTTTCAGACTGGATATCTGGAATGCTTTTGCTTTTTAGATCACC	2907567-2907647	putative cytoplasmic protein
145	STM14_3334	AGCTGTTTATTATTACATCAACACCAGCACTTTGAGCCAGAGCTAATGCATCCTGAGAGTAAAAGCAGTAGTTGGACATTA	4868931-4869085	putative DNA/RNA helicase
146	stm14_3353	AATACAGAATGGCTTGCGAGTGAATAGCGCGGCATTAAACCGTCGCTTTCACTCATGTTATGATCAACATCTTAATCTTAT	2949616-2949696	hypothetical protein
147	stm14_3378/stpA	GTTATATTCATTACCCCCTGCGTGTTTCAGGTTATTCTGCCTACGGTATATCTGTAGGTTTCCCGTTTGGCTGTTTATAGC	2968006-2968086	hypothetical protein
148	STM14_3380	TTTATGATTTCACTACCAACCATCACCTCATTCTGATCGATACGCTACAAGGAGCATTAACATGTTCTCTCCACAGTCACG	2968498-2968578	putative inner membrane protein
149	stm14_3401	TTTAGTTTATGTGATCAATACACTCTGGCATCGTGAGTTATCCGCCTTTTCTGTTTACCAGATCACATTTTATTATTTAAC	2986293-2986373	putative glycoporin
150	stm14_3479	AAGCGAGAGAAAAATACTACACCCTGGACTCAAGACTTTTTTTAACAACACGGCATATATCCGCAAAGGTCATCATATCAG	3044632-3044712	putative cytoplasmic protein
151	STM14_3500	GTCTCTTACGTTGCATTTATCAATCTGCTTTTTGATACAGCAGCACCTCGCTGCTGCTTTTTTTATTTGTGATAAAGAACG	4868931-4869059	putative cytoplasmic protein
152	stm14_3501	GGACATCCTTTTGATGGACACAATTCAGCAAGAGGTGTTAGCACTCTTCCGTGAAGAGATTCCCGGATATTTAGACAGCAA	3065935-3066015	putative cytoplasmic protein
153	stm14_3504	CGAAGTTAATCCCCTGTTTAAAGACAGTGAGCGACCTTCTTGCCATGCCTGGACTATATCAGCCTCATATGTACGCCTTGA	3067437-3067517	hypothetical protein
154	STM14_3549	CGCCTTTTTCTTCTGGAAGAAGCGCTCAAAGAGGCTTCCTCCAATGCCTTCTGCATAAACCAAAATTTAAAAAAAACGACC	4868931-4869084	hypothetical protein
155	stm14_3561	AATTAAGTAAAAAAATCATGCAAACACTATAAGCACCCCACCCAAAGAGCCTTCCCTTTCAAAAAAAAATAAATTATTTCA	3121452-3121532	putative fimbrial subunit
		ATTATGACCTATTTTTACCCAAAGCCCGCAGCATGGCTCTATGCCGCATATCCCTTGGTATACGCGTACAAAATGTTGCCA	3121717-3121797
156	STM14_3622	GTGAAGAAGTATGGAATTACCACGGGAAAACCCAGAACAGTCTGAATTCCTCATGCTGGAGACAGTAAAAATAGTGCCTTA	4868931-4869034	hypothetical protein
157	stm14_3642	CTAATGAGATCATAAAAAAACCCTGTACGAGGACAGGGCTTTATCAGTTTTTTCGGCCAAAGCGTCGATTTTCCCAGAAAC	3197283-3197363	hypothetical protein
158	STM14_3654	GTTACCAGGGGTAAGGTACTGCTTTTTTGCGTGTGTATTATCAGGGCACATAAAACCTCTCCATAACTGGGTAAATGATTT	4868931-4869033	hypothetical protein
159	stm14_3686	AAAAACCGGTAATTTAATTCTGGCTAATACACTGATACAAACGCCAGGTTGCCTGACAGGAGCCAACGATTTACTGTAATA	3231067-3231147	immunoglobulin VH domain protein
160	stm14_3721/3722	AATTTAAAAATATGATTCATAACACCTCGCCAATCACTTTCCGTGTAAAAGACCATATTATTCAGATTGAACAAAAATAAC	3260653-3260733	putative hydrolase/acyltransferase
161	stm14_3726	AGAACATCAGTTACGGTTTTGATCATCCGGGTCGCTGCTAAAGCGATGAGGAGTGAGCCGCCTTTAGACGTAATTGGCAAA	3265395-3265475	putative mannitol dehydrogenase
		ACAAATTGGCATACCACCCATACAACCCGTAATCATTAAACCACATGAAAAACAATATCTTATTGAATAACACGCCCGCTG	3265195-3265275
162	stm14_3734/galp	AAAGCGGTTACATTCATTTTCATTAAGAACTGACTACATCACTATCGGTATGCTAATTCTGCGATGAAAATATTACATAAT	3272181-3272261	hypothetical protein
163	stm14_3773/3774	TAGAACAGTCGTCTCAAAAGAATATCGTCCTGAAGGACGAGAACTCACGGCATTTTCAGGAGATGAGTCAACCGCGACAGA	3302047-3302127	hypothetical protein
164	stm14_3788/3789	TAACGTATAGCGCATGGAGAATATTAGGGAGTGGACATTACGACATCAGGTTATTTTTTGTGAAGCTGCGCAAAATATATG	3312308-3312388	putative amidohydrolase; disrupted by frameshift
		ATTTCGGTAACAATATACTGACAGGCTGAAACAGTAAAATTACGTGGCATCGTGATATCCCCGGCATGAAATTTAAACTTA	3312224-3312304
165	stm14_3800/3801	ATTAACTGCATTTACTTAGGTGTATCTATATCTCGGCCCGAAGATTGCAAACAGGGTTTAAACGCAAACTTTTGCAATAGA	3320182-3320262	hypothetical protein
166	stm14_3817	TGAATTTCCTTGCTGAATATAAGAGATTAGTCATCAGACGATGACGCACTCTCGTTATCGGCAAGGCGCGGAGAATATATA	3334219-3334299	putative methyl-accepting chemotaxis protein
167	STM14_3838	AAACAGGGAATAATAATCATACCCATGATATCCCCTCCTCTGGGGCTGTATACAAGCATCATGCCTTAATCATTAAGGTAA	3346961-3347041	hypothetical protein
168	stm14_3840	ATATAAAAAAACTTCGCTGAATTGCTCACGACACTGTTTTTACCATGACTTTCTTCTGTGAACCAGATCTCTTTCTTTGGT	3349620-3349700	hypothetical protein
169	stm14_3841	AAATTGGCTGACAGAATTCAGGGGATAAAGAACACCATCACCACGCCTTTCCCCAACGCAACACCTTACGTATCAGCAGGT	3349715-3349795	putative periplasmic dicarboxylate-binding protein
170	stm14_3865/3866	ACTAATTTATATTGTTCTTAAAATATCACACTCCTACTATCGACTCACTCAGGCAATTAAAAAATATTGATACAGAATATA	3372545-3372625	conserved hypothetical protein
		ATAAATCAGTGGTGAAACACAATAATGAAAGAGGTATTAAGCAGAAAACAATGTCGATAAGATCACACTTCGTACTAATTT	3372472-3372552
171	stm14_3867	GTGAAAGTTGAAATTGATGTGCTGTCGGATAAACCCAACCAGACTCACTATCGTGCATTACTGGTTCATCCAACGCAAATG	3374460-3374540	putative disulfide bond formation protein
		TAAAAGCGTAGTATTAACCGCAGCATTGGTCACTCCTTTTGCGGCATCGGCTTTTACCGAGGGCACAGATTATATGGTTCT	3374598-3374678
172	STM14_3872	TATTGTAACGCAATGAAATAACAAGCATGAAAATTATCACGCGAACATCCTTCTGAAGGCGGCGACAAGGATAGAAAATAT	4868931-4869040	hypothetical protein
173	Stm14_3893	ATTGTTCACAGAAAGATGAACCAAAAGTGACATAAATTGGCACTAATAATGAAAGAAATACGCTAAAAGGTTAACCATTTC	3400734-3400814	putative methyl-accepting chemotaxis protein
		TAATGTTATGCAAAAACATATTTTCTCCCTGGGATTGCATATCCTCATACAGGAAGATTTATCGGCAATAATGTTACTAAC	3400601-3400681
		ACATTATTTTTAACATCACAGGCCACTGATACTCTCTATGATGGCAGGCACCGCCTTCTATCAGAGCGCATCCGCCCGGTA	3400875-3400955
174	stm14_3932	TATTTTTGAGCATACGCCCATGATACTGGGCGCTAATGCACACATTTACGCTTTACCCGGCCTACATAAAAAATTTCATAA	3436685-3436765	hypothetical protein
		ATACACTGAATTCGCCATTCAGTATAAACAGCCTATGGCGGATAATCATTGTGCAAACGCTCATTAAAAAGGGATTATTTA	3436599-3436679
175	stm14_3959/3960	AGGCTCAATAATACAATAGCGAGTAGTCCTTTACGCCCCATTTTCGTATTCCGCTTATTCTGAACCAGTTCAAGTATATAT	4868931-4869024	putative inner membrane protein
		AATCGACTTATTACCAGAGAAAATCATCATGAGTGAACCTGCTTCCTTTTTTCTTCATGCACATATTACCGAGAGTAACCT	3457351-3457431
176	stm14_3974	AGATTATAGCTGAGCAACTACTGGCTTCAATGAACGAAGATGATCTCGTAATCGGTGGAGTGAACCTGACGCAGGGAGATC	4868931-4869029	putative cytoplasmic protein
177	STM14_4046	ATCGCCAGCCTTAATATCCGCTAAATCTTCATCTTTAATTGGCGTAGTCAGGATTTTTTTAGTCATCAGAAATTCACTCCG	4868931-4869060	L(+)-tartrate dehydratase subunit beta
178	stm14_4048	TTCCCATACAAAAACTAAGTCAAATCGTTTCTCAGGAAAGATGCAGGAGTGGGATCTACATCAAGATCGTGGTTAGATCGT	3539024-3539104	putative cation transporter
179	stm14_4053/mdh	ATTAATTTACTTTTAATCTTATTTGCGAGGCGTGACACAGGCATGTTTCTTGATAACGAAATTTGATAAAATTCCGCTCTT	3541745-3541825	hypothetical protein
180	stm14_4086	GGGAATTAAAACACGTTGAGGATAAAAGAAGGGGTGATACTGTCTCGTCCTGTTCTTTTCCTGCATAACCAATGAGCTAAT	3571738-3571818	putative signal transduction protein
		CGAAACATGGATTCGGTTAACCCTCTCAAATTGATCAATTGTACCGATCTGGAGTAGCGAACCGGGCGATTTAACCTATGA	4868931-4869028
181	stm14_4088/acre	CGGGACATTATGAAACGACAGGGAATAGTTCTTTTTTTTTGCTTTTATGTGCCGTGAACCCCATCCCAAAATAAGTATTGC	3574807-3574887	hypothetical protein
182	stm14_4089	TACTCAGCACAAAAAACAACTTTATCATGTCCTTTTTAGTCAGACGAGAGACAGCTATTTTTATTTCGCACAATATCGCCA	3574635-3574715	conserved hypothetical protein
183	stm14_4190	TTTTAAATCATATCCCCTGGTAAAGATAAAGTCCTTATTTGGACTACCTGGATGATTCATTAATTGCTATCGTACTATACG	3649685-3649765	hypothetical protein
184	stm14_4214	TTTCCTGCCATAATAACCGCCGCTGCGTGACAGGAGTCACAGTGTTTTTCGTCAATCGTGATTTTGTCCAGATACGTAAAT	3670300-3670380	hypothetical protein
185	stm14_4233/malt	TAACATAATTAATTAAACGCCTGGTATCGCCATTGTGTTAAATCCGGATGATGTCCAGGACATTATTTACAATAACGGAAA	3690505-3690585	hypothetical protein
186	stm14_4250	TATGGAATTGACGCTGTATGAATACGTCGGCATAGTGTCAATATACAGAACAGCAGTTCCATATACAGAACACATTTTTGA	3707542-3707622	pseudogene; frameshift; putative permease
		TGCAATGATGAGCATTGAAATAGAGAAACCGACCACACGAGGGCGCTGGCTGCATATTATTCCAGCCACGATCCTCGTTTA	4868931-4869049
187	stm14_4253	CTATACACCAGTACTCGACCCTTTTTCCATGACAGAGACCAAGTGCCGCTAACAGATTCAGCAGACGAATATCGGCATACC	3712469-3712549	putative transcriptional regulator
188	Stm14_4270	CAGGTTCTCCGTAGGGGTTCCCCTGAATGCAAGGCAATAATAATCATTCTCATTCGCAGTTGTCTACTTCTTTTTGCAAAA	3729164-3729244	hypothetical protein
189	stm14_4272	TGGTTTCTGCCATCACTTTATGGTGACAATCACAACAATATACTCCTCCCGGGACTAATTTAACCACGGTGAGGTAAAAAA	3729987-3730067	putative transcriptional regulator
190	stm14_4273	CTACTCACTAAATCAAGGAGCAGACTATGAACAATACGCAGAAAAAACTAAAGGTGCTCTTTATTGGAGAATCCTGGCATA	3731271-3731351	putative cytoplasmic protein
191	stm14_4291	AAGCATGCTTGTCAGCATAAAATAACGGCATATTAAGCGGAATAATTCACTAGCATTCAGGGAATTATGCTGCCTGTTTTC	3747403-3747483	hypothetical protein
192	stm14_4330	CCACTTTCCACATATAGCGGCGCGTCGTTAACGGATGCTGACGCGCCTCAGCTAACGCCCGATTGTAAACGGGATAAACGT	3787084-3787164	putative sugar kinase
193	stm14_4331	AAATCGGGATCCGCGATCTGGATCCCGATTCAGCCTGCTCTTCGTTAGCGTAATGCTGACATCATACGGTAAACCGTATTT	3788168-3788248	putative phosphosugar isomerase
		TCACAATATTGCTAACTGTCTCTTTCATACCCATCATGCTTTCCTCTGGTTCCATCAATGATACAGGCGAGGATTCGCCAT	3788017-3788097
194	stm14_4332	ATTTACGTTACCTTTGCTTGTGAATCCACGCCATGCGGTGACGTAGTGATACCGCTATGAAACGAATGTTCTGATTTTAGG	3788995-3789075	putative regulatory protein
195	stm14_4361	TATAATGTGTAAAAATGCAAAGCGCAGAGTTACAGGGCATCCTGCCGGGCAAATTGATTCACATGCTAAATCTGATGCGTT	3818216-3818296	hypothetical protein
196	stm14_4388	TAAAAAAAAGGGCACCAAATGGGTGCGCTGTACGCCTGGTGTTGCATGTGTTACGCAGACGCTTCGCTAACCCCCTCCCGC	3841973-3842053	hypothetical protein
197	stm14_4403	ATTTTTTGAATACTGATGTTCGCTTTGTGCCAGAAGCGGAAATTGCTCATTGTAGCGGTTTACTGAGTTCAACAAGGCAAA	3852252-3852332	hypothetical protein
198	stm14_4404	GCCTGGATAGCTCTTTAGGCGCTATTCAACCGGGCTGAGTCCGTTAAATTTAAGGCTAATTCGTCGGGTATTGTAGTATCG	3852982-3853062	putative acetyltransferase
199	stm14_4405	TAATACTATTTATGTTATAAAAAAACCTGCCCGAGAGCAGGTTTTTGTTTATTTAACTGAACGCTTATTGAAGTAACGAAA	3853396-3853476_	pseudogene; in-frame stop following codon 23
		GAAGTAACGAAATATCCGCAACCTGCAGGAACAGTTCGCGTAGTTTCGACAACAGCGTCAGGCGGTTGATACGGATATCTT	3853465-3853545
200	stm14_4419	TTATGTGGGACTTTTGACTCGTTTGTGTTGCGTGCGTCTTTGCCAGCACCTCACCCGAAAATGCGATGGTGAGTAACATAA	3863785-3863865	hypothetical protein
201	stm14_4435/4436	TCATCTTTTTTTACTCTTTTATCGCCTTGTCGCTCACCGCTATCTGGGCAAAATGAATCAGGTCATAACGCGAAAATAAAA	3879442-3879522	putative regulatory protein
202	stm14_4439	ACTTTCCTTTACGTTTCTCCGTCTGGTTTTAGCCATACTAAACAGGTGCCTGTTTAACGTACGGAGAACACTATGCAGCAA	3883298-3883378	putative transcriptional regulator
203	stm14_4446	ATGTGGGACCCGCGTCTGACTCCCGCGGTCGCTTATTTGAGTTTAGGATCAATTTAGCGTTGTCATTGAGGAAAATGTGCT	3893061-3893141	putative cytoplasmic protein
204	stm14_4499/4500	CTATGAGCAATTGATAAATAACGTCGGGTTTTTGCGCGCTTCTATAGAAGCGACGAATGTTTTCATTCTAACCATACGTTA	3894015-3894095	putative transcriptional regulator
		GACGAATGTTTTCATTCTAACCATACGTTAATGAGTTATTGGCAATACTCGCTGAATGATGAGCTAGTTGTATAAATAACA	3894066-3894146
		TAAACGTCTCTCTTATTGAACCTGGCTAAATTACTGCCAGGTATACTGCGGGCGCTTCAATCAGGAGAACATTATGAATCG	3943028-3943108
205	stm14_4502	AATCTCAATCGTGATACAGCGCACAAATCGTTAATCTTCGCCCCCAGTAAATTAGGGGGAAATCATGCTGTTGCACGTTCT	3944169-3944249	putative inner membrane protein
206	stm14_4518	CCTGTGATCTTCCGCCAACATCCTTCTCTCATGCCCACCATTCGTCCTCTATTTCGGGACAAAGTATTTGCTTATTATTAA	3962345-3962425	hypothetical protein
207	stm14_4519/stm14_4520	AAGCATTTTCATCGGGGCATTCTTTATAGCCCATCCGCAATGCAACATCACAGCCATGCTTACCAACATATTTATAACTCA	3962941-3963021	putative cytoplasmic protein
		ATATCCCAGATAAAATTCATAACGAAAACCTATCCTGATAACCTATGCCACATGAAGGATACAATTTAAACTAAAGTACGC	3963046-3963126
		AATTTAAACTAAAGTACGCGTTATATTATCCCCTAAGTCCGTATCAAGTATGCGTATTCTGTAGTAGGTAGTAATATGTTC	3963108-3963188
208	stm14_4521	CAAAGAATATGGTTACCAACAACAGTCACCTTGTCTCCAGGCTGTCGATATTCTACGGACACGACAGGAAAGGATTTTATT	3963475-3963555	hypothetical protein
209	stm14_4525	AACGTTTACCGCTCATGGGCTCCTCTCTTTAAGCTATCTTAAATGACTCTGCGGTGTCTGTTAAACCTGTGGCGATTCATT	3966731-3966811
210	stm14_4525/rmba	ACTCCCGGCATTAAGTTACAAAATTTTCTCATGGCATTAGCATTACACCTCCTTAAAGTTTACATGCGTCTCTATAAAAGA	3967193-3967273	/putative cytoplasmic protein
		CCACATAATCGTGCTATTCACATTTAGAGATCACGTCATCGATCTGCTAACGAAGGAATCTCTATGTGTAAATCCCGTCTC	3966830-3966910
211	stm14_4530	TACCCCACATGAAAGACAAGGTTTTATTCAATGTGTTCCTATAATGGCTTGTAATATCCCAAAAAGCAGCACTCGTTATAT	3972996-3973076
		TTCCAATTTATTAAGAGTTACAGTAGCCATACTTAATAAAAGCACGCTTCCCACTTAATATTTAAGCTGTGCTTTATGTTA	3973086-3973166
		TCGTTAAGTCTCCTGTTTTGTATTGAGGTGAGAATATCACCTTTAATCAAGTGGCCAAATTTACTGTGCCACTACGCTTTA	3972873-3972953
212	stm14_4531	ATATTGTTGTGATAACAAATTCGCGTGAAAGTAAATCGACTGAAGGTGATGCCGATGAATATTCCTTCAGAAAGAACTCAA	3973326-3973406	hypothetical protein
		CTATCAGAAACAATTTGTAGGGGCATAGTTTGTTTTTTCAATCAATAATCCTCTCTGACATGTAAAATAGAAACATTTATT	4868931-4869073
213	stm14_4540	TGAAATCATTAAACAATAAATTCCTGCTTAATACCGGCGATAGCTCTGTTATGATGCCTGCACGTAAAAAAATAAAACAAC	3979288-3979368	hypothetical protein
214	STM14_4546	GGCTGCCTTCGCTCACCCCAGTCACTTACTTTAGTAAGCTCCAGGGGATTCACTCAGTTGCCGCCTTGATGCATCCAGAAT	3984998-3985078	putative phosphotransferase system enzyme IIC
215	stm14_4561	GCTATATCATTCATATCCGACCTCTTATTCAGATGTGACCAGACCTCGCGTTAGCGCCTGGATAATTTATCTGTTTTTTAT	3997266-3997346	putative PTS system galactitol-specific enzyme IIC component
216	stm14_4562	CATCATCATTCATGACCAGTAACTGCTGCATAAAATCCTCATCCTGGATCACATCCATAATCCAACCCAGTACGTTGAGCT	3997689-3997769	putative periplasmic protein
217	stm14_4563	ACGGCGAAAATGAATATCCTGCATAGATTCCTCTTTGCTAGTCAGGCATCCAGGCGCTGTAAAATAGTGCCAAGATAATAT	3998089-3998169	phosphotransferase system mannitol/fructose-specific IIA component
218	STM14_4564	TTTATGATAAGAAATTTTGAGACAGGAGGTATGGCAAGGAGTCACAGTTTTAGTGTTCAAAACAAGATCACATTTCCGTGA	3998928-3999008	putative regulatory protein
219	stm14_4573	TAAACTGGAACAGAGGTGTCTTATTCAGATACCCGTCGGGCATCTGAACGATGTTTTTATCGTTCATAGTGCTACCTTTAA	4007185-4007265	putative L-fucose permease
220	stm14_4574/4575	ACCATGTTAGAGCCAATAACCGCGATATCCATTTTACTCCCTCTCAGAAATCGTCACACGACAATGATATTAAAATAACAT	4008171-4008251	putative sugar kinase
		TTGTGACTATGATCGCGATTAGAGGATCATTTTGCCATTTACTTCGTGAACAATCCCTGGCGGAACATACGCGCACCAAAT	4008274-4008354
221	stm14_4612	CGGACAAACCTAAATAACATAACAGCCCAACGGTGATAACTGTTGTCGCATAGAGGGTAATTTTTTTCATATCACTATCCT	4033618-4033698	putative cytochrome c peroxidase
222	stm14_4625	ACCGTTTTTCTAAAAGAATGCGTATTGCTACTTTGGACATCATCACTTAGAGCCTAATGGGATTGGTTCTTAATCAGTAAA	4048911-4048991	putative permease
		CGATGAGAAGGAGATCGCTAATGTCGATGGCCCTTACCGCCCCCCCAACCAGGAAAAGATTTTTAATCGTTGCCTGTCTGT	4049028-4049108
223	stm14_4639	AACACAAAAAACGGTATAAAAAACGCTCAAATATCCCTTCTCATGGACACACTATAGAGGTGAGATATGGCACTTTCAGAT	4063459-4063539	pseudogene; in-frame stop; putative integrase
224	stm14_4640	TCTAGGATCGGTAGAAAACTTTCTAGCGCCTCCTCTAGTAAAGAGTAAAAAACGAGCAAAAAACATTGCTCGTTTTTTTCA	4064949-4065029	putative inner membrane protein
225	stm14_4641	ACTAGAGTATATTAAGAAGAAAGTCTCATCCTCTGTTGTAATCTATCCTTGGCCGGATCCTGAAGTCTTAAAATACGATAA	4065492-4065572	putative reverse transcriptase
		CATTAACCGATCCATTATCAAAACGAAGAATTACAGCGCTGCGTCAAATAATAGCAAAAAAAGAAATGGCTGAGGAGATTA	4065947-4066027
226	stm14_4659	ATGCAATAAAAACGCATCCATTCCTCCCTTCTTCGCACAATGTGCAGATGCCAATGACAGAAAGAAGGATTTAATGAAAAC	4087153-4087233	putative permease
227	stm14_4669	GATCGTACAAAACTGCAAATAGCGCGAAAACACTGGCGATAAAGCGTGCACCAGATCACACATTAAACATATTCATGCTTA	4094448-4094528	hypothetical protein
		AAAAGAAGCGACGTTGTCATGTTGAAACGAAACCGTAAATCCAGAGTTAAATGTAACAACGCTGAAATGCGTTATACCTGT	4094732-4094812
228	stm14_4703	AAAAAGAAATTCGATGAGTGGGATCTTCTCTGGAGGATCTCCTGGCTTTTCCCATAACGGTACGTAAAGCAGTCGGTTATC	4129341-4129421	putative cytoplasmic protein
229	stm14_4733	TTTTTGTTTTCTGTTCCTTTTCAACCCCTTATCCCGCACGTGTTGCCATTATGATTTGTTGGCGATATCCCAGGCTTCATT	4155056-4155136	hypothetical protein
230	STM14_4738	GGTAACGGTTATTTTTGACATACGGTTTATCCCGAATGGCGACGGTCAAGTACTGACCTGCACCATGACGGGTAGCAACAT	4159963-4160043	hypothetical protein
231	stm14_4742	AATTTATGTAGTAATATTCAGACCGTTCAAAATGCTATCGCGTCCTTCATTGTTTTCGTAAATATGTTTTGAAAAACTATA	4163139-4163219	putative inner membrane protein
232	STM14_4743	TTATGACTCAGATGAGTTACAGGATATTTTTAAAATGGCTGTTGCCAGAAACCTGGAACAATAGGGTAGAGATATATGTTT	4163729-4163809	putative cytoplasmic protein
233	STM14_4826	GCATTCATATCGAATTCGCCATCGCCTGTGTCAATCGACGCGTGCAGCGAGACGGGGACTTCATCCATTGAATTATACATT	4868931-4869053	putative membrane-associated metal-dependent hydrolase
234	stm14_4844	GTAACCTGAAATCTATGTAGGAAATGAGTCTCAGGCTGTTACCAGAAACATCAATCACCCACCATTTATCTCTGTACTTAA	4253755-4253835	putative cytoplasmic protein
		CCATCTGACGATGAGTTCTCATTCTTTATTACCCCGATAGTATGCGGTCAGTTTGTCATATTCGGCATGGGAAACGATATG	4253657-4253737
235	stm14_4846	GTTCGTTGGGGATGGAAAGTGGTGAAACGAGGGGATAATGATTCTGGATAGAGGTTCGCAAAAAATGGAATGCGGTTGGCG	4255044-4255124	putative acetyl esterase
236	STM14_4847	TAAAGATGATCTCACGCCGCAGGAAAAAGCGGTGCTTCGTATGCTGAATGAGAGGTGGTAGATGGATAAAGTGTTATTTGA	4255470-4255550	hypothetical protein
237	stm14_4858	TAACTATTATTCTCTGGCTGTCATGATTTCGGCAAAGCAGATCAACAAGGTTATTTCTGCCGATACCTTTGATGCCGAAGC	4264650-4264730	hypothetical protein
238	STM14_4873	CACGAAACGACTTAGCTGGCAACAATGCAAAGAAAACGCTGCGTGAGGTCACATAATGGGAATAGTCTGACTTACCGTTTG	4275754-4275834	hypothetical protein
		TCAATTAAATATAAATATAAGGAAATCCCTATATTGGCGTTGTTGATGGTGTTTTGATTTTTATTTTATATGACGAATATG	4275916-4275996
239	stm14_4874	TAAAGATCTTTGTCTATATTGTCGCCATTCACATTGCGTATTATGGTTGTAACGGTCTGACATGAAACAACGTTTTAATTT	4276046-4276126	putative outer membrane protein
240	stm14_4877/soda	GTTTCACATTTCATGATTTCCAGGAATTCATCAACAGGCGGTTTCGGTTGGAGGCGTAAAAAACGGTTTTTTTCAGCGGAT	4279911-4279991	putative periplasmic dicarboxylate-binding protein
241	stm14_4880/sbp	CTCTTTCTGGCACGCTTTGCTCATCACAACACAACATAAGCGAGTCTGGCGATGAAAAAGTGGGGCGTGGGATTCACATTA	4287028-4287108	putative inner membrane protein
242	stm14_4889	ATATCTTTTGATGGTTAGTTACACTCTCTTCATAGCCTCCATAGATTGTCTGGTGGATGGCTTATATAAAAACGTTTTTAT	4289042-4289122	putative Na+/galactoside symporter
		AACGTTTTTATTTCATGTAGTGACATCATTAATTGTTCACCAGATTTGCGCTGTTAAGCGTAAAGGAATATCAACATGAAA	4289112-4289192
243	stm14_4914	GTGTACTGCGTCAATAAAATGAGCGTTATCGCGCCATGAAGCGCATTTTGAGACAGCAGAAGAGAGTGAATTGAATCATTT	4310430-4310510	hypothetical protein
244	stm14_4925	TCCTCTTCGAGGGCAATAAGGCGAATGTCATAACTACAATACGTTTTAACCATTCAGGCGGAAGTTAGCTTCCGCCTGTTT	4320369-4320449	putative outer membrane lipoprotein
245	stm14_4926	TTAAAAAAGTAAAACAATCCGCGGAGGGGAATAATGATGTTGGTCACAAATATGAGGTGTCCATAGTCTTTTTAACAATAC	4322335-4322415	putative arylsulfate sulfotransferase
		ACTATTTGTTCAGTAAATATATGGCGCTGTATTATTATTCATATGCGCTTTGCTACGTGAAACATTAAATAAATATTAGAA	4868931-4869018
246	stm14_4931	ATTCTTTTTCAGCGTATAAAAGCAGGATGTGAGGTGATTAAATCTATAGCGCCTTCTGAATGATAATCTGTGATTTTTTAT	4328999-4329079	putative membrane protein
247	STM14_4953	AGAGCCTGTCTTTAATCGTAGCGCCAAACGTAACGCCTGAACCTTAAAAGAATCTGAAGCAAACCTGCTTTATGCCGCACG	4868931-4869015	hypothetical protein
248	stm14_4992	TATTTATCCCTCCACCAGCTTCATGCTGGATACCGAATTCCGGGTCGCTTGCCTACAAGGAAAGAAAATGCCAGCGATTAT	4387836-4387916	putative inner membrane protein
249	STM14_4997	GAATACCAGTCAGTTTACGCAAAGTTCATGGGCGAGGCATGTGCAGTAGCGGAAATGGCAATAATCATGCTATTGAATACA	4389892-4389972	hypothetical protein
		ATTTTTACAGGAATATGGCTATGTTAAAGGCTGGTCAGTTATTTTTGGAGGCGGATAAGGTTGGGTGTTATGATTTATCAA	4389492-4389572
250	stm14_5045	AGCTGCTTATGTAACCATTGAGCATGTTTTGTGGTGAAGTCTTTGCTTTGTCTGAGCACAGAAACAATAATCATTATATTC	4432111-4432191	putative cytoplasmic protein
		AGCACAGAAACAATAATCATTATATTCCCCGGTGAATATTAGGTGATTTTAGCCATGTTCCACTATATTTAATGTGCTTTA	4432165-4432245
251	stm14_5046	AATAAAAATTCATTACTGCGAATAATCTCATGTCGCCAGTATTCCCGTAATCCATTTCCTTTTTTAGATATGGAAAATAAT	4432617-4432697	putative inner membrane protein
		TTTGATTTTTTCTTCCTCCAATGAAGAAAGCTATCTTGTTAAATAAGTGTTATTATCGTAGGGGGTTCACGTATCAATTGG	4432712-4432792
252	stm14_5048	CAACAATTTTTATCTCTTAGTCGCCACTGCTCATCATCTATAGAAATTACTGAGTCAGGTAACACTACGTTTAATGAAGAA	4433838-4433918	putative cytoplasmic protein
253	stm14_5056	AAGTTGTAATTCAGCGAAGTCTACCAGACAAAACTGAGAGGATCATTCCTGAACAGCAGATTTTATGTAAACAGGGCGAAG	4440833-4440913	putative phage glucose translocase
254	stm14_5071/5072	GGGCAGGGGGTAGAGGTTGCCTGCGGAGAGTCAGTATGTGTCTGTGGCAGGCTACGATGGCGGTATTGCTGCGTCATAATA	4451094-4451174	putative inner membrane protein
		GATTTTTAAAGTCAGTTTAAAAATTCACGCGATTGTGAGGAAAGCAATCTTTTTGATCGAACGCAGAAAAAAATGCAAAAA	4451199-4451279
255	stm14_5072	CTGTATATGCATACAGTATTGTGTAAAATGATGACATCAGTGAAGGCTTACTTCACCTATAAAATAAATACATATTATAAA	4451285-4451365	hypothetical protein
256	STM14_5088	CAATAATAATGGCAATATGTGGCGTATTTTGGATCATGGCGCCATCTCGCTTGGTGATAAATGGGATTTGATGTACGTCGG	4868931-4869021	hypothetical protein
257	stm14_5099/zur	TTTAACATCACTATTTCACAGCAATAGTTCGCCTCTGTCCGGTAAAGCGTGGCGGAGGAATTACTTCACCTGATAATAAGA	4476012-4476092	conjugative transfer protein
258	stm14_5115/5116	ATATCTTACGGAAAAATGTCGCTTATCGCCTCTGGCCGACTCGCCTCGGCACATCATTATCCAGCCGAAGTTCATAAATGT	4490490-4490570	hypothetical protein
259	stm14_5117	CACAATGTAATATCAGGAGACAACATGGAAGACGAAAGTAATCCGTGGCCTAGTTTTGTTGATACATTCTCTACGGTATTG	4491374-4491454	hypothetical protein
		AAAACTGAAATCTATAAAGCGTATTGGTAGCAGGAAGCCAAGGGCGGTAGCGTTCACTTTCTGAATAAGTTGAGCATCCTT	4491262-4491342
		TTTGCTGATGACTATTTTTTATTTATGAGTTGAGAGCTTATGCGATACCTATTATTGGGGAGGATATAGTTAGTGCAATAA	4491066-4491146
260	stm14_5118	TAGAAATGGTTATTCCTCAGGCAGACATCTCTTTCTCTGACTCTCTACGACTGGGATATGAACGGGGAATTATTTTGATGA	4491834-4491914	putative methyl-accepting chemotaxis protein
		TGATGTAGTTATTGACATGAGTGTTAACTCCGCAGCATCAAGTACAACGAGTAAAGCTATTATCACGACTATTAATAAAAA	4491937-4492017
261	stm14_5119	TCACATGGTAAGACCATAAACGATATTGCCGCTGGCAGTGCCGATATTTCTCATACTCTCGATGGGCTGAGAAAAGAAATG	4493131-4493211	putative ABC exporter outer membrane component
262	stm14_5120	AAGATACGCCGCTGCAAAAGAGACTTACTCAGTGGCGGAACGTTCACATACAAACGCGTTACAGCTTACTGAATTATATGA	4494448-4494528	cation efflux pump
263	stm14_5142	TTTGTTTAGTATTTGGGCGACAGATCACGCAAAAAGGGAACTGTGCAAATAAGCAGCAATCTATTTTTTGATTGTGTCCCG	4529282-4529362	putative cytoplasmic protein
		AATTTTTTAAAAAAGTGATCCGTGTCCGGAAATCAGAAAAGAGAGGGAGTTTTGTCCAGGTTACTAACTCTAAAGTGGTAT	4529404-4529484
264	stm14_5150	CCATAAACTCGCGTTATTATGCATAAAAACAGCCAAAAGCCCTGTTATGAAAGGGTTGCGCAAGACGCTATGCAAATGATA	4536358-4536438	hypothetical protein
265	stm14_5175	ATTATTAGTATGGCGTGTGGAGACGCGTATCTGCTCACCAATATACGTATTGTCCATAGGCGTAGCACAAGCTCCATTGCT	4562345-4562425	putative cytoplasmic protein
		TATAATAAATGTTACCAGGATATAACGCTTCGCGTCGGCTTTATGCGGTATCCTTACTGACAATATTGTTTCAGTAAAGAG	4868931-4869032
266	stm14_5182/5183	ATAGCAGATCAAATTGCGGTGTTACATCTCATTAATTATCACTTTTTGTCATTTGCCCTGCATACAGGGGCGAATTTGCAG	4571447-4571527	hypothetical protein
267	stm14_5184	TCGGCTTTATTTTTAAGAAATGCGTTACGACATCAGTCGTGACGCGATCTGCTATGGATTTTTTATGAGATTACTAAAACG	4571694-4571774	putative inner membrane protein
268	stm14_5187	GCTTTATTCATTCGCGCATTAAGGTAAACTTCGCTGAATGAGGTGTGCTCTTGTTTCAATTTCCTTTTTAATGTGGAACAA	4573877-4573957	putative regulatory protein
		TTTAAAAACGCATGTAAAATAAGAAGCACTATCATAACCACACATATAAGCCACTCGAGTAATATTATATTCACTATTGCG	4573783-4573863
		TTCTTATACTGCATTGTCAGATATCTCAATTAACATATTGATGACGAGAGGAAGATAAAAACGCTAAAAATTCCGATGGTG	4868931-4869082
269	stm14_5189	TATATAGCTATATAATTATTTGCGAACTTAAGGTATCAGGTGGCGATCTTTTCATTTTCTATGGAAAATGCTATTTTATAT	4574657-4574737	hypothetical protein
270	stm14_5203	GACGATTATCCCCTCCATCGGCCTGATAAACGAGATCATATGCTGGTTCAGAATTCCTACCGTAATCTGGATCACTTAAAG	4585292-4585372	hypothetical protein
271	stm14_5300	ACTAAATAAGACTTTAGCGCTTGCTAATATTTAGGGCGTAAGTCCATGGGAGTCTGGGAGCATTCACAAAACAATTATTAT	4667307-4667387	putative metallo-dependent hydrolase
		AAAGTGTGTTTTGAGCGGATGTTATGTTGGATTAAAAATACGGTTATTGGTAGGGAGAGCTTAGGATACCTTATTAAAAAG	4667210-4667290
272	STM14_5308	AATAGACAAATTCATCTTATGTCGGTCATTGCCGTAGCGCTGCCGACGATCTTATAGCTATTGAGAACTCTCGTTTCACAA	4868931-4869043	sugar transporter
273	STM14_5309/5310	ATTTCATTGGTGTGTTGTTTCCTCAACAGGCAAGGGAGGGATTATGTCTCAGAGAAGTAAGTACAATTCGGCCTATGTGTA	4674103-4674183	hypothetical protein
274	stm14_5312	TTAAACCGATGTTGACGACGTTCTGACTGAGCGGTCACAGGAAAGCCTGGTTATCTTCAGCCTAAAACGCATACCGTATTC	4678290-4678370	putative NAD-dependent aldehyde dehydrogenase
275	stm14_5315	CTTGCTAAAATTTAATCGTCATGAGAATGGTCGCAATACTGCGGCCATTTTTTATTTGTCGGTATATTTTATGCGTTTATC	4679542-4679622	hypothetical protein
276	stm14_5316	AAGGTTAATTTGCATCGCGGTATGCAGTAAAAGCGTTTCATTAAGTGGGAGCCAGCAATATGTACAATGTAAAAAAGAGCA	4679755-4679835	putative endonuclease
277	stm14_5317	TGCGTAATGAAAAACTCAAAGCATGTCGCCTCGCGAAGAAATCATTCCTCAATTCTTTCCTTGATGGTGTGTTTACCGTCC	4680469-4680549	putative dehydrogenase
278	stm14_5321	CATTTATTGTTTGAACAAGATCACAGAAATGGCATTTCCGGGCAACGGGCATGATCGTTTTTTGTTGTGTTTTTTGTTTTA	4687267-4687347	putative carbohydrate kinase
		CAGCGGCTTTTGCTCACTACTGACTGCTTTATTCATTGACATATCCCCTAACAGAAGACGGTGTTATTTTTGCTCATACTA	4687142-4687222
279	stm14_5322	TCCTATGATAAGTCTCTGTGTTTTTGGGGCTGAAGCGATGCATAAGCAGGCAACGACAGCCGAACGGTTGATAAAAGCAGG	4687511-4687591
280	stm14_5324	ATTAAGAGGTACGAATGAAAAAGCTTCGATGTGGTGTTATTGGCCTCGGTCGGGTAGGTAAAATGCATGTTGAGAATATGT	4689707-4689787	myo-inositol 2-dehydrogenase
281	STM14_5326	ATAGCTTCAAATATTCTTCAAAAATCCCTTATAGCCTGTGATGTTCATCACTAAATTAAACCGGTTTTTATCAAGATTGAT	4692039-4692119	putative cytoplasmic protein
282	STM14_5327	ATCGCAGCGTGTCATTGCTGCTGCAATGATACAGCTAATTTCCAGGTGACCGTTTTCAGTTTCCGCAGCGTGGTATTTACA	4868931-4869062	putative endonuclease
283	stm14_5344/nrdD	AACGACTTCCCGCAATCCTGACCCAGGTTATCCACAATTCACCTTGTGTCGAGTGAACAGGTGTTGTAGCAATTGTAGTCA	4707600-4707680	hypothetical protein
284	stm14_5362/5361	GAATAAAGAAGGAGTGGCTGCAAATATTTAGCGTGCTTGCAGTCGCGGCGTTTCAGTTAAATTCGGGAGCAATGATTGAAT	4723403-4723483	conserved hypothetical protein
285	stm14_5374/yjgp	ATCTTAACGTTATTACGGCATTGGCACGTCAGAACAAGTTCTGAGAGGTGAATCCGCTGAGTATAATGATCTTAGCGATGA	4735016-4735096	putative cytoplasmic protein
286	stm14_5386	ACTCCGTATAACCTGAGTATTTGTATTGAAGCGTGAACAAAACATTGCAGCCAGCCTTTCAACGTGGACAATAGTTATTCA	4744658-4744738	putative DNA helicase
287	stm14_5395	TAATGGGGGAAGGGGCGGGATGCCATGAGAAAAGGCAATTTGTGAGATGAAAGCCATTACGGAGACCGGTATTTATCCATC	4868931-4869037	putative inner membrane protein
288	STM14_5399	GCAATAACGTCTTATTGATGGTGGTGTCGCTCATCAGGTGAGGTGGAACGCTTGCACGTCTTGCGACATATTGTGGCAGAA	4868931-4869069	hypothetical protein
289	STM14_5404	ATTAAGGGACAGGTGAGCTTTAGTTGAATAACGCTTGTCTGTGGCATTCAGTGAAGGCTGAATGCCATGGATAATCCAGAT	4868931-4869064	putative inner membrane protein
290	stm14_5405	AACCACTGAATTAGAGTAATGTGGCGCTATTCATAGCGTAATTTTTTCTGTTGCGGTTACAGGGGGAGGAATGCACACCTT	4771216-4771296	putative cytoplasmic protein
		CCCATTCATTAATGGGATCTCACGTTTCATCCGATACGAAGACCATGGTCTCTTTGTCAGTAGCGTCATAATTACGCAAGC	4771034-4771114
291	stm14_5414	TATGGTTCTTATAGCGGCTATGGTTATTCAGGAAACGATGCTTGAATGCCTGGCGTAATAGATTTCAGGTCAGTAGCGCTA	4776212-4776292	putative hyperinvasive locus E
292	STM14_5450	AAACTATCACCAGCGCCATGCAAAGCGATAAAGATTTTTAAGGGGAGGAAGCGTCATGATTGTTTTTTTACGGGTGGATCA	4868931-4869038	putative PTS permease
293	stm14_5462/yjjQ	ATATTACATGAGTTTTATGGATGGTAGACAGTATTGTTGGGCTTTTGTTTTAGGACTCAGCAATATGAATGAAGGGCGAAC	4818593-4818673	conserved hypothetical protein
		GTCTTGCTTCTGGTTTTATGAGTAACTATGCGATAGTGATTTCATGTTTTTGTGCTATGTGGATTGTAGCGCAATCAATGT	4868931-4869014
294	stm14_5469	CCTTACTGAATACGTGTCATCAACCGTTAAGTAAAACTCATCTCTTTAGCTTTCTCCCTGGCTGACAAATGAGAAAATATA	4823069-4823149	putative inner membrane protein
		ATCAATTCCAGAGGTGAAACCATGTTGCAGCGGACGTTAGGCAGCGGATGGGGCGTATTATTGCCTGGAGTGATTATCGTT	4823172-4823252
295	stm14_5495/5496	CCCTAACGATTAAGTATATTTCCAAATGACATGTAATGCGCGGGTCGGGATTCTATGAAGATAATGATATGTTGTAAATTT	4843940-4844020	putative outer membrane protein
296	stm14_5516	AACTCAATAAAAATTCTGATGCAATATTGAACGGCAGTCCAGTTTCGGACCCGGTAACAAAGTTTAATAAAATACCACTAA	4866360-4866440	putative fimbrial chaparone
297	stm14_5517	AATATTTAAGTCAATGTATTCACCTTATCAATGCATGAGCGACAACGCTGTTTGTAAGGTTAACCATAGTAAATGTGATGA	4867343-4867423	putative inner membrane protein
		TTTTCTTTCCCTGTGGGACGATACACATTCCCGCCGTTTAACTGCTTCATATCTTCCCCATTATTATGGCTGATAAAGTGG	4867187-4867267
298	tatA	TATGTGAATAGGGCGGGCGAAAGCGGCTAACAAAGAGGCAGCGTGAAGGATAATGTGTATAATGCGGCCCTAATAATTCAT	4868931-4869016	twin argininte translocase protein A
299	tcp	TGAAAAATATCAAAGTCATCACCGGCGTTATCGCGACGCTGGGCATATTTAGCGCCTTATTGCTGGTGACAGGAATACTGT	3758540-3758620	methyl-accepting transmembrane citrate/phenol chemoreceptor
300	tdca	AATAAAGCAGTAACTTAGCCTGATTTCAATCAAAAAACAGGGGCGGGATAACGATATATTATGGCGATAACCAGCCTATTT	3431815-3431895	DNA-binding transcriptional activator
301	tdcb	ACCTGGGTATTAAAAATAAGTTACCGTTGCCCACTGTTCAAAAGAAACAGGTGACGTCAATTTCGCTAAATATGTTTATTC	3430640-3430720	threonine dehydratase
302	thrL	TGACAGAGTACACAACATCCATGAACCGCATCAGCACCACCACCATTACCACCATCACCATTACCACAGGTAACGGTGCGG	4868931-4869042	thr operon leader peptide
303	torC/torR	ATGAACAGCGTCACTGGTCAGGATGAACGGGATACGGCAATATATGAACAGATATGAACAGAAAGAGACCGCGCGCAGGAT	4038279-4038359	trimethylamine N-oxide reductase cytochrome c-like subunit
