# Supplementary material for: Genomic Targets and Features of BarA-UvrY (-SirA) Signal Transduction Systems
Source: PLoS One. 2015 Dec 16;10(12):e0145035. doi: 10.1371/journal.pone.0145035 (PMC4682653; doi:10.1371/journal.pone.0145035)
Supplement: S3 Table — We identified CsrA, BarA, UvrY and FliW orthologs from all fully-sequenced bacterial genomes in the NCBI genomes database (http://www.ncbi.nlm.nih.gov/genome/). The results were compared to other orthology databases and filtered by sequence similarity and alignment coverage in order to minimize the number of false positives/negatives (see Methods). At both species and genus levels, the results exhibited a strong anti-correlation between BarA-UvrY and FliW. (XLSX) [file pone.0145035.s014.xlsx]

## Sheet: species table
Filtered results at species level
Species	NCBI_accession_number	NCBI_taxonomy_ID	BarA	UvrY	CsrA	FliW
Acetohalobium_arabaticum_DSM_5501	NC_014378	574087	0	0	1	1			Comparison	Correlation	p-value
Acidimicrobium_ferrooxidans_DSM_10331	NC_013124	525909	0	0	1	1			BarA_vs_FliW	-0.95909	2.96975e-192
Acidothermus_cellulolyticus_11B	NC_008578	351607	0	0	1	1			UvrY_vs_FliW	-0.874005	8.44554e-111
Acinetobacter_sp._ADP1	NC_005966	62977	1	0	1	0			BarA_UvrY_vs_FliW	-0.965892	1.07076e-205
Acinetobacter_baumannii_ACICU	NC_010611	405416	1	0	1	0			BarA_vs_UvrY	0.836357	1.30728e-92
Acinetobacter_calcoaceticus_PHEA-2	NC_016603	871585	1	0	1	0
Actinoplanes_friuliensis_DSM_7358	NC_022657	1246995	0	0	1	1
Actinoplanes_missouriensis_431	NC_017093	512565	0	0	1	1
Actinoplanes_sp._SE50/110	NC_017803	134676	0	0	1	1
Actinosynnema_mirum_DSM_43827	NC_013093	446462	0	0	1	1
Aeromonas_hydrophila_ML09-119	NC_021290	1288394	1	1	1	0
Aeromonas_salmonicida_subsp._salmonicida_A449	NC_009348	382245	1	1	1	0
Alcanivorax_borkumensis_SK2	NC_008260	393595	1	1	1	0
Alcanivorax_dieselolei_B5	NC_018691	930169	1	0	1	0
Aliivibrio_salmonicida_LFI1238	NC_011312	316275	1	1	1	0
Allochromatium_vinosum_DSM_180	NC_013851	572477	1	0	1	0
Alteromonas_macleodii_ATCC_27126	NC_018632	529120	1	1	1	0
Alteromonas_sp._SN2	NC_015554	715451	1	1	1	0
Anoxybacillus_flavithermus_WK1	NC_011567	491915	0	0	1	1
Azoarcus_sp._BH72	NC_008702	62928	0	1	1	0
Bacillus_amyloliquefaciens_subsp._plantarum_NAU-B3	NC_022530	1385727	0	0	1	1
Bacillus_cellulosilyticus_DSM_2522	NC_014829	649639	0	0	1	1
Bacillus_clausii_KSM-K16	NC_006582	66692	0	0	1	1
Bacillus_coagulans_2-6	NC_015634	941639	0	0	1	1
Bacillus_halodurans_C-125	NC_002570	272558	0	0	1	1
Bacillus_infantis_NRRL_B-14911	NC_022524	1367477	0	0	1	1
Bacillus_sp._JS	NC_017743	1127744	0	0	1	1
Bacillus_licheniformis_9945A	NC_021362	766760	0	0	1	1
Bacillus_megaterium_WSH-002	NC_017138	1006007	0	0	1	1
Bacillus_pseudofirmus_OF4	NC_013791	398511	0	0	1	1
Bacillus_pumilus_SAFR-032	NC_009848	315750	0	0	1	1
Bacillus_subtilis_subsp._subtilis_str._RO-NN-1	NC_017195	1052588	0	0	1	1
Bacteriovorax_marinus_SJ	NC_016620	862908	0	0	1	1
Borrelia_afzelii_HLJ01	NC_018887	1239934	0	0	1	1
Borrelia_bissettii_DN127	NC_015921	521010	0	0	1	1
Borrelia_burgdorferi_JD1	NC_017403	521008	0	0	1	1
Borrelia_crocidurae_str._Achema	NC_017808	1155096	0	0	1	1
Borrelia_duttonii_Ly	NC_011229	412419	0	0	1	1
Borrelia_garinii_NMJW1	NC_018747	1234596	0	0	1	1
Borrelia_hermsii_HS1	NC_010673	314723	0	0	1	1
Borrelia_miyamotoi_LB-2001	NC_022079	1302858	0	0	1	1
Borrelia_recurrentis_A1	NC_011244	412418	0	0	1	1
Borrelia_turicatae_91E135	NC_008710	314724	0	0	1	1
Brachyspira_hyodysenteriae_WA1	NC_012225	565034	0	0	1	1
Brachyspira_intermedia_PWS/A	NC_017243	1045858	0	0	1	1
Brachyspira_murdochii_DSM_12563	NC_014150	526224	0	0	1	1
Brachyspira_pilosicoli_95/1000	NC_014330	759914	0	0	1	1
Brevibacillus_brevis_NBRC_100599	NC_012491	358681	0	0	1	1
butyrate-producing_bacterium_SS3/4	NC_021035	245014	0	0	1	1
Butyrivibrio_fibrisolvens_16/4	NC_021031	657324	0	0	1	1
Butyrivibrio_proteoclasticus_B316	NC_014387	515622	0	0	1	1
Caldicellulosiruptor_bescii_DSM_6725	NC_012034	521460	0	0	1	1
Caldicellulosiruptor_hydrothermalis_108	NC_014652	632292	0	0	1	1
Caldicellulosiruptor_kristjanssonii_I77R1B	NC_014721	632335	0	0	1	1
Caldicellulosiruptor_kronotskyensis_2002	NC_014720	632348	0	0	1	1
Caldicellulosiruptor_lactoaceticus_6A	NC_015949	632516	0	0	1	1
Caldicellulosiruptor_obsidiansis_OB47	NC_014392	608506	0	0	1	1
Caldicellulosiruptor_owensensis_OL	NC_014657	632518	0	0	1	1
Caldicellulosiruptor_saccharolyticus_DSM_8903	NC_009437	351627	0	0	1	1
Calditerrivibrio_nitroreducens_DSM_19672	NC_014758	768670	0	0	1	1
Campylobacter_jejuni_4031	NC_022529	1347340	0	0	1	1
Campylobacter_coli_76339	NC_022132	1367491	0	0	1	1
Campylobacter_concisus_13826	NC_009802	360104	0	0	1	1
Campylobacter_curvus_525.92	NC_009715	360105	0	0	1	1
Campylobacter_fetus_subsp._fetus_82-40	NC_008599	360106	0	0	1	1
Campylobacter_jejuni_subsp._jejuni_00-2538	NC_022351	1380768	0	0	1	1
Campylobacter_lari_RM2100	NC_012039	306263	0	0	1	1
Candidatus_Arthromitus_sp._SFB-mouse-Japan	NC_015913	1029718	0	0	1	1
Candidatus_Hamiltonella_defensa_5AT__Acyrthosiphon_pisum_	NC_012751	572265	1	1	1	0
Candidatus_Nitrospira_defluvii	NC_014355	330214	0	0	1	1
Candidatus_Solibacter_usitatus_Ellin6076	NC_008536	234267	0	0	1	1
Carboxydothermus_hydrogenoformans_Z-2901	NC_007503	246194	0	0	1	1
Cellvibrio_japonicus_Ueda107	NC_010995	498211	1	0	1	0
Chromohalobacter_salexigens_DSM_3043	NC_007963	290398	1	0	1	0
Citrobacter_koseri_ATCC_BAA-895	NC_009792	290338	1	1	1	0
Citrobacter_rodentium_ICC168	NC_013716	637910	1	1	1	0
Clostridium_acetobutylicum_ATCC_824	NC_003030	272562	0	0	1	1
Clostridium_acidurici_9a	NC_018664	1128398	0	0	1	1
Clostridium_autoethanogenum_DSM_10061	NC_022592	1341692	0	0	1	1
Clostridium_beijerinckii_NCIMB_8052	NC_009617	290402	0	0	1	1
Clostridium_sp._BNL1100	NC_016791	755731	0	0	1	1
Clostridium_botulinum_A_str._Hall	NC_009698	441771	0	0	1	1
Clostridium_cellulolyticum_H10	NC_011898	394503	0	0	1	1
Clostridium_cellulovorans_743B	NC_014393	573061	0	0	1	1
Clostridium_clariflavum_DSM_19732	NC_016627	720554	0	0	1	1
Peptoclostridium_difficile_CD196	NC_013315	645462	0	0	1	1
Clostridium_kluyveri_DSM_555	NC_009706	431943	0	0	1	1
Clostridium_lentocellum_DSM_5427	NC_015275	642492	0	0	1	1
Clostridium_novyi_NT	NC_008593	386415	0	0	1	1
Clostridium_pasteurianum_BC1	NC_021182	86416	0	0	1	1
Lachnoclostridium_phytofermentans_ISDg	NC_010001	357809	0	0	1	1
Clostridium_saccharobutylicum_DSM_13864	NC_022571	1345695	0	0	1	1
Clostridium_saccharolyticum_WM1	NC_014376	610130	0	0	1	1
Clostridium_saccharoperbutylacetonicum_N1-4_HMT_	NC_020291	931276	0	0	1	1
Clostridium_sticklandii	NC_014614	1511	0	0	1	1
Ruminiclostridium_thermocellum_DSM_1313	NC_017304	637887	0	0	1	1
Conexibacter_woesei_DSM_14684	NC_013739	469383	0	0	1	1
Cronobacter_sakazakii_CMCC_45402	NC_023032	1401659	1	1	1	0
Cronobacter_turicensis_z3032	NC_013282	693216	1	1	1	0
Denitrovibrio_acetiphilus_DSM_12809	NC_013943	522772	0	0	1	1
Desulfarculus_baarsii_DSM_2075	NC_014365	644282	0	0	1	1
Desulfatibacillum_alkenivorans_AK-01	NC_011768	439235	0	0	1	1
Desulfitobacterium_dehalogenans_ATCC_51507	NC_018017	756499	0	0	1	1
Desulfitobacterium_dichloroeliminans_LMG_P-21439	NC_019903	871963	0	0	1	1
Desulfitobacterium_hafniense_DCB-2	NC_011830	272564	0	0	1	1
Desulfobacula_toluolica_Tol2	NC_018645	651182	0	0	1	1
Desulfobulbus_propionicus_DSM_2032	NC_014972	577650	0	0	1	1
Desulfocapsa_sulfexigens_DSM_10523	NC_020304	1167006	0	0	1	1
Desulfohalobium_retbaense_DSM_5692	NC_013223	485915	0	0	1	1
Desulfomicrobium_baculatum_DSM_4028	NC_013173	525897	1	0	1	1
Desulfosporosinus_acidiphilus_SJ4	NC_018068	646529	1	0	1	1
Desulfosporosinus_meridiei_DSM_13257	NC_018515	768704	1	0	1	1
Desulfosporosinus_orientis_DSM_765	NC_016584	768706	1	0	1	1
Desulfotomaculum_acetoxidans_DSM_771	NC_013216	485916	0	0	1	1
Desulfotomaculum_carboxydivorans_CO-1-SRB	NC_015565	868595	0	0	1	1
Desulfotomaculum_gibsoniae_DSM_7213	NC_021184	767817	0	0	1	1
Desulfotomaculum_kuznetsovii_DSM_6115	NC_015573	760568	0	0	1	1
Desulfotomaculum_reducens_MI-1	NC_009253	349161	0	0	1	1
Desulfovibrio_africanus_str._Walvis_Bay	NC_016629	690850	0	0	1	1
Desulfovibrio_alaskensis_G20	NC_007519	207559	0	0	1	1
Desulfovibrio_desulfuricans_subsp._desulfuricans_str._ATCC_27774	NC_011883	525146	0	0	1	1
Desulfovibrio_gigas_DSM_1382_=_ATCC_19364	NC_022444	1121448	0	0	1	1
Desulfovibrio_hydrothermalis_AM13_=_DSM_14728	NC_020055	1121451	0	0	1	1
Desulfovibrio_magneticus_RS-1	NC_012796	573370	0	0	1	1
Desulfovibrio_piezophilus_C1TLV30	NC_020409	1322246	0	0	1	1
Desulfovibrio_salexigens_DSM_2638	NC_012881	526222	0	0	1	1
Desulfovibrio_vulgaris_RCH1	NC_017310	573059	0	0	1	1
Desulfurivibrio_alkaliphilus_AHT2	NC_014216	589865	0	0	1	1
Dickeya_dadantii_Ech703	NC_012880	579405	1	1	1	0
Dickeya_zeae_Ech1591	NC_012912	561229	1	1	1	0
Edwardsiella_ictaluri_93-146	NC_012779	634503	1	1	1	0
Edwardsiella_piscicida_C07-087	NC_020796	1288122	1	1	1	0
Enterobacter_sp._638	NC_009436	399742	1	1	1	0
Enterobacter_aerogenes_EA1509E	NC_020181	935296	1	1	1	0
Enterobacter_cloacae_subsp._cloacae_ATCC_13047	NC_014121	716541	1	1	1	0
Erwinia_amylovora_CFBP1430	NC_013961	665029	1	1	1	0
Erwinia_billingiae_Eb661	NC_014306	634500	1	1	1	0
Erwinia_sp._Ejp617	NC_017445	215689	1	1	1	0
Erwinia_pyrifoliae_DSM_12163	NC_017390	644651	1	1	1	0
Erwinia_tasmaniensis_Et1/99	NC_010694	465817	1	1	1	0
Shimwellia_blattae_DSM_4481_=_NBRC_105725	NC_017910	630626	1	1	1	0
Escherichia_coli_536	NC_008253	362663	1	1	1	0
Escherichia_fergusonii_ATCC_35469	NC_011740	585054	1	1	1	0
Eubacterium_siraeum_V10Sc8a	NC_021043	717961	0	0	1	1
Exiguobacterium_antarcticum_B7	NC_018665	1087448	0	0	1	1
Exiguobacterium_sp._AT1b	NC_012673	360911	0	0	1	1
Exiguobacterium_sibiricum_255-15	NC_010556	262543	0	0	1	1
Ferrimonas_balearica_DSM_9799	NC_014541	550540	1	1	1	0
Fervidobacterium_nodosum_Rt17-B1	NC_009718	381764	0	0	1	1
Fervidobacterium_pennivorans_DSM_9078	NC_017095	771875	0	0	1	1
Geobacillus_thermoglucosidasius_C56-YS93	NC_015660	634956	0	0	1	1
Geobacillus_sp._WCH70	NC_012793	471223	0	0	1	1
Geobacter_metallireducens_GS-15	NC_007517	269799	0	0	1	1
Geobacter_sulfurreducens_KN400	NC_017454	663917	0	0	1	1
Geobacter_uraniireducens_Rf4	NC_009483	351605	0	0	1	1
Geodermatophilus_obscurus_DSM_43160	NC_013757	526225	0	0	1	1
Glaciecola_sp._4H-3-7+YE-5	NC_015497	983545	1	1	1	0
Glaciecola_nitratireducens_FR1064	NC_016041	1085623	1	1	1	0
Glaciecola_psychrophila_170	NC_020514	1129794	1	1	1	0
Hahella_chejuensis_KCTC_2396	NC_007645	349521	1	1	1	0
Halanaerobium_praevalens_DSM_2228	NC_017455	572479	0	0	1	1
Halobacteroides_halobius_DSM_5150	NC_019978	748449	0	0	1	1
Halomonas_elongata_DSM_2581	NC_014532	768066	1	0	1	0
Halothermothrix_orenii_H_168	NC_011899	373903	0	0	1	1
Helicobacter_acinonychis_str._Sheeba	NC_008229	382638	0	0	1	1
Helicobacter_bizzozeronii_CIII-1	NC_015674	1002804	0	0	1	1
Helicobacter_cetorum_MIT_99-5656	NC_017735	1163745	0	0	1	1
Helicobacter_cinaedi_ATCC_BAA-847	NC_020555	1206745	0	0	1	1
Helicobacter_felis_ATCC_49179	NC_014810	936155	0	0	1	1
Helicobacter_heilmannii_ASB1.4	NC_019674	1216962	0	0	1	1
Helicobacter_hepaticus_ATCC_51449	NC_004917	235279	0	0	1	1
Helicobacter_mustelae_12198	NC_013949	679897	0	0	1	1
Helicobacter_pylori_2017	NC_017374	985081	0	0	1	1
Heliobacterium_modesticaldum_Ice1	NC_010337	498761	0	0	1	1
Idiomarina_loihiensis_L2TR	NC_006512	283942	1	1	1	0
Kangiella_koreensis_DSM_16069	NC_013166	523791	1	1	1	0
Kineococcus_radiotolerans_SRS30216_=_ATCC_BAA-149	NC_009664	266940	0	0	1	1
Klebsiella_oxytoca_E718	NC_018106	1191061	1	1	1	0
Klebsiella_pneumoniae_subsp._pneumoniae_1084	NC_018522	1193292	1	1	1	0
Klebsiella_variicola_At-22	NC_013850	640131	1	1	1	0
Kyrpidia_tusciae_DSM_2912	NC_014098	562970	0	0	1	1
Legionella_longbeachae_NSW150	NC_013861	661367	1	0	1	0
Legionella_pneumophila_subsp._pneumophila_LPE509	NC_020521	1312904	1	0	1	0
Leptospira_biflexa_serovar_Patoc_strain_'Patoc_1__Ames_'	NC_010842	355278	0	0	1	1
Leptospira_borgpetersenii_serovar_Hardjo-bovis_str._JB197	NC_008510	355277	0	0	1	1
Leptospira_interrogans_serovar_Copenhageni_str._Fiocruz_L1-130	NC_005823	267671	0	0	1	1
Leptospirillum_ferriphilum_ML-04	NC_018649	1048260	0	0	1	1
Leptospirillum_ferrooxidans_C2-3	NC_017094	1162668	0	0	1	1
Magnetococcus_marinus_MC-1	NC_008576	156889	1	0	1	1
Mahella_australiensis_50-1_BON	NC_015520	697281	0	0	1	1
Marinobacter_hydrocarbonoclasticus_VT8	NC_008740	351348	1	0	1	0
Marinobacter_sp._BSs20148	NC_018268	490759	1	0	1	0
Marinobacter_hydrocarbonoclasticus_ATCC_49840	NC_017067	1163748	1	0	1	0
Marinomonas_mediterranea_MMB-1	NC_015276	717774	1	0	1	0
Marinomonas_sp._MWYL1	NC_009654	400668	1	0	1	0
Marinomonas_posidonica_IVIA-Po-181	NC_015559	491952	1	0	1	0
Mesorhizobium_loti_MAFF303099	NC_002678	266835	1	0	1	0
Methylomicrobium_alcaliphilum_20Z	NC_016112	1091494	0	0	1	1
Morganella_morganii_subsp._morganii_KT	NC_020418	1124991	1	1	1	0
Nautilia_profundicola_AmH	NC_012115	598659	1	0	1	0
Oceanimonas_sp._GK1	NC_016745	511062	1	1	1	0
Opitutus_terrae_PB90-1	NC_010571	452637	0	0	1	1
Oscillibacter_valericigenes_Sjm18-20	NC_016048	693746	0	0	1	1
Paenibacillus_larvae_subsp._larvae_DSM_25430	NC_023134	697284	0	0	1	1
Paenibacillus_mucilaginosus_K02	NC_017672	997761	0	0	1	1
Paenibacillus_polymyxa_CR1	NC_023037	1429244	0	0	1	1
Paenibacillus_terrae_HPL-003	NC_016641	985665	0	0	1	1
Paenibacillus_sp._Y412MC10	NC_013406	481743	0	0	1	1
Pantoea_ananatis_AJ13355	NC_017531	932677	1	1	1	0
Pantoea_sp._At-9b	NC_014837	592316	1	1	1	0
Pantoea_vagans_C9-1	NC_014562	712898	1	1	1	0
Pectobacterium_atrosepticum_SCRI1043	NC_004547	218491	1	1	1	0
Pectobacterium_carotovorum_subsp._carotovorum_PC1	NC_012917	561230	1	1	1	0
Pectobacterium_sp._SCC3193	NC_017845	1166016	1	1	1	0
Pectobacterium_wasabiae_WPP163	NC_013421	561231	1	1	1	0
Pelobacter_carbinolicus_DSM_2380	NC_007498	338963	0	0	1	1
Pelotomaculum_thermopropionicum_SI	NC_009454	370438	0	0	1	1
Petrotoga_mobilis_SJ95	NC_010003	403833	0	0	1	1
Photobacterium_profundum_SS9	NC_006370	298386	1	1	1	0
Photorhabdus_asymbiotica	NC_012962	291112	1	1	1	0
Photorhabdus_luminescens_subsp._laumondii_TTO1	NC_005126	243265	1	1	1	0
Pseudoalteromonas_atlantica_T6c	NC_008228	342610	1	1	1	0
Pseudoalteromonas_haloplanktis_TAC125	NC_007481	326442	1	1	1	0
Pseudoalteromonas_sp._SM9913	NC_014803	234831	1	1	1	0
Pseudomonas_aeruginosa_PA1R	NC_022806	1279008	1	1	1	0
Pseudomonas_entomophila_L48	NC_008027	384676	1	1	1	0
Pseudomonas_fluorescens_F113	NC_016830	1114970	1	1	1	0
Pseudomonas_fulva_12-X	NC_015556	743720	1	1	1	0
Pseudomonas_monteilii_SB3078	NC_023075	1435044	1	1	1	0
Pseudomonas_putida_ND6	NC_017986	231023	1	1	1	0
Pseudomonas_putida_BIRD-1	NC_017530	931281	1	1	1	0
Pseudomonas_resinovorans_NBRC_106553	NC_021499	1245471	1	1	1	0
Pseudomonas_stutzeri_A1501	NC_009434	379731	1	1	1	0
Pseudomonas_savastanoi_pv._phaseolicola_1448A	NC_005773	264730	1	1	1	0
Pseudoxanthomonas_suwonensis_11-1	NC_014924	743721	1	1	1	0
Psychromonas_sp._CNPT3	NC_020802	314282	1	1	1	0
Psychromonas_ingrahamii_37	NC_008709	357804	1	1	1	0
Rahnella_aquatilis_HX2	NC_017047	1151116	1	1	1	0
Rahnella_sp._Y9602	NC_015061	741091	1	1	1	0
Raoultella_ornithinolytica_B6	NC_021066	1286170	1	1	1	0
Roseburia_intestinalis_XB6B4	NC_021012	718255	0	0	1	1
Salmonella_bongori_N268-08	NC_021870	1197719	1	1	1	0
Salmonella_enterica_subsp._arizonae_serovar_62_z4_z23_-	NC_010067	41514	1	1	1	0
Salmonella_enterica_subsp._enterica_serovar_Typhimurium_str._DT104	NC_022569	85569	1	1	1	0
Selenomonas_ruminantium_subsp._lactilytica_TAM6421	NC_017068	927704	0	0	1	1
Selenomonas_sputigena_ATCC_35185	NC_015437	546271	0	0	1	1
Serratia_sp._ATCC_39006	NC_022268	104623	1	1	1	0
Serratia_marcescens_FGI94	NC_020064	1249634	1	1	1	0
Serratia_plymuthica_4Rx13	NC_021591	682634	1	1	1	0
Serratia_plymuthica_AS9	NC_015567	768492	1	1	1	0
Serratia_proteamaculans_568	NC_009832	399741	1	1	1	0
Serratia_symbiotica_str._'Cinara_cedri'	NC_016632	568817	1	1	1	0
Shewanella_amazonensis_SB2B	NC_008700	326297	1	1	1	0
Shewanella_baltica_OS155	NC_009052	325240	1	1	1	0
Shewanella_denitrificans_OS217	NC_007954	318161	1	1	1	0
Shewanella_frigidimarina_NCIMB_400	NC_008345	318167	1	1	1	0
Shewanella_halifaxensis_HAW-EB4	NC_010334	458817	1	1	1	0
Shewanella_loihica_PV-4	NC_009092	323850	1	1	1	0
Shewanella_sp._MR-4	NC_008321	60480	1	1	1	0
Shewanella_oneidensis_MR-1	NC_004347	211586	1	1	1	0
Shewanella_pealeana_ATCC_700345	NC_009901	398579	1	1	1	0
Shewanella_putrefaciens_CN-32	NC_009438	319224	1	1	1	0
Shewanella_sediminis_HAW-EB3	NC_009831	425104	1	1	1	0
Shewanella_violacea_DSS12	NC_014012	637905	1	1	1	0
Shewanella_woodyi_ATCC_51908	NC_010506	392500	1	1	1	0
Shigella_boydii_CDC_3083-94	NC_010658	344609	1	1	1	0
Shigella_dysenteriae_1617	NC_022912	754093	1	1	1	0
Shigella_flexneri_2002017	NC_017328	591020	1	1	1	0
Shigella_sonnei_53G	NC_016822	216599	1	1	1	0
Singulisphaera_acidiphila_DSM_18658	NC_019892	886293	0	0	1	1
Sodalis_glossinidius_str._'morsitans'	NC_007712	343509	1	1	1	0
Spirochaeta_africana_DSM_8902	NC_017098	889378	0	0	1	1
Treponema_caldaria_DSM_7334	NC_015732	744872	0	0	1	1
Salinispira_pacifica	NC_023035	1307761	0	0	1	1
Spirochaeta_smaragdinae_DSM_11293	NC_014364	573413	0	0	1	1
Spirochaeta_thermophila_DSM_6192	NC_014484	665571	0	0	1	1
Sulfuricurvum_kujiense_DSM_16994	NC_014762	709032	0	0	1	1
Sulfurimonas_autotrophica_DSM_16294	NC_014506	563040	0	0	1	1
Sulfurimonas_denitrificans_DSM_1251	NC_007575	326298	0	0	1	1
Sulfurospirillum_barnesii_SES-3	NC_018002	760154	0	0	1	1
Fretibacterium_fastidiosum	NC_021038	651822	0	0	1	1
Syntrophobotulus_glycolicus_DSM_8271	NC_015172	645991	0	0	1	1
Syntrophothermus_lipocalidus_DSM_12680	NC_014220	643648	0	0	1	1
Teredinibacter_turnerae_T7901	NC_012997	377629	1	0	1	0
Thermacetogenium_phaeum_DSM_12270	NC_018870	1089553	0	0	1	1
Thermanaerovibrio_acidaminovorans_DSM_6589	NC_013522	525903	0	0	1	1
Thermincola_potens_JR	NC_014152	635013	0	0	1	1
Thermoanaerobacter_italicus_Ab9	NC_013921	580331	0	0	1	1
Thermoanaerobacter_mathranii_subsp._mathranii_str._A3	NC_014209	583358	0	0	1	1
Thermoanaerobacter_pseudethanolicus_ATCC_33223	NC_010321	340099	0	0	1	1
Caldanaerobacter_subterraneus_subsp._tengcongensis_MB4	NC_003869	273068	0	0	1	1
Thermoanaerobacter_wiegelii_Rt8.B1	NC_015958	697303	0	0	1	1
Thermoanaerobacter_sp._X513	NC_014538	573062	0	0	1	1
Thermoanaerobacterium_thermosaccharolyticum_DSM_571	NC_014410	580327	0	0	1	1
Thermoanaerobacterium_xylanolyticum_LX-11	NC_015555	858215	0	0	1	1
Thermobacillus_composti_KWC4	NC_019897	717605	0	0	1	1
Thermodesulfatator_indicus_DSM_15286	NC_015681	667014	0	0	1	1
Thermodesulfovibrio_yellowstonii_DSM_11347	NC_011296	289376	0	0	1	1
Thermosediminibacter_oceani_DSM_16646	NC_014377	555079	0	0	1	1
Thermosipho_africanus_TCF52B	NC_011653	484019	0	0	1	1
Thermosipho_melanesiensis_BI429	NC_009616	391009	0	0	1	1
Pseudothermotoga_lettingae_TMO	NC_009828	416591	0	0	1	1
Thermotoga_maritima_MSB8	NC_023151	243274	0	0	1	1
Thermotoga_naphthophila_RKU-10	NC_013642	590168	0	0	1	1
Thermotoga_neapolitana_DSM_4359	NC_011978	309803	0	0	1	1
Thermotoga_petrophila_RKU-1	NC_009486	390874	0	0	1	1
Thermotoga_sp._RQ2	NC_010483	126740	0	0	1	1
Pseudothermotoga_thermarum_DSM_5069	NC_015707	688269	0	0	1	1
Thioalkalivibrio_sulfidiphilus_HL-EbGr7	NC_011901	396588	1	0	1	0
Thiocystis_violascens_DSM_198	NC_018012	765911	1	0	1	0
Thiomicrospira_crunogena_XCL-2	NC_007520	317025	1	0	1	0
Thiomonas_arsenitoxydans	NC_014145	426114	0	0	1	1
Thiomonas_intermedia_K12	NC_014153	75379	0	0	1	1
Tolumonas_auensis_DSM_9187	NC_012691	595494	1	1	1	0
Treponema_azotonutricium_ZAS-9	NC_015577	545695	0	0	1	1
Treponema_brennaborense_DSM_12168	NC_015500	906968	0	0	1	1
Treponema_denticola_ATCC_35405	NC_002967	243275	0	0	1	1
Treponema_pallidum_subsp._pallidum_str._Chicago	NC_017268	666714	0	0	1	1
Treponema_paraluiscuniculi_Cuniculi_A	NC_015714	545776	0	0	1	1
Treponema_pedis_str._T_A4	NC_022097	1291379	0	0	1	1
Treponema_primitia_ZAS-2	NC_015578	545694	0	0	1	1
Treponema_succinifaciens_DSM_2489	NC_015385	869209	0	0	1	1
Candidatus_Sulfuricurvum_sp._RIFRC-1	NC_020505	1249480	1	0	1	1
Vibrio_alginolyticus_NBRC_15630_=_ATCC_17749	NC_022349	1219076	1	1	1	0
Vibrio_anguillarum_775	NC_015633	882102	1	1	1	0
Vibrio_cholerae_IEC224	NC_016944	1134456	1	1	1	0
Vibrio_sp._EJY3	NC_016613	1116375	1	1	1	0
Vibrio_fischeri_ES114	NC_006840	312309	1	1	1	0
Vibrio_campbellii_ATCC_BAA-1116	NC_009783	338187	1	1	1	0
Vibrio_nigripulchritudo	NC_022528	28173	1	1	1	0
Vibrio_parahaemolyticus_BB22OP	NC_019955	1211705	1	1	1	0
Vibrio_tasmaniensis_LGP32	NC_011753	575788	1	1	1	0
Vibrio_vulnificus_MO6-24/O	NC_014965	914127	1	1	1	0
Xanthomonas_albilineans_GPE_PC73	NC_013722	380358	1	1	1	0
Xanthomonas_axonopodis_pv._citrumelo_F1	NC_016010	981368	1	1	1	0
Xanthomonas_campestris_pv._vesicatoria_str._85-10	NC_007507	316273	1	1	1	0
Xanthomonas_axonopodis_pv._citri_str._306	NC_003919	190486	1	1	1	0
Xanthomonas_fuscans_subsp._fuscans	NC_022541	366649	1	1	1	0
Xanthomonas_oryzae_pv._oryzae_KACC_10331	NC_006834	291331	1	1	1	0
Xenorhabdus_bovienii_SS-2004	NC_013892	406818	1	1	1	0
Xenorhabdus_nematophila_ATCC_19061	NC_014228	406817	1	1	1	0
Xylella_fastidiosa_Temecula1	NC_004556	183190	1	1	1	0
Yersinia_enterocolitica_subsp._palearctica_105.5R_r_	NC_015224	994476	1	1	1	0
Yersinia_pestis_A1122	NC_017168	1035377	1	1	1	0
Yersinia_pseudotuberculosis_PB1/+	NC_010634	502801	1	1	1	0
		total	145	118	345	205

## Sheet: genus table
Filtered results at genus level
Genus	BarA	UvrY	CsrA	FliW
Acetohalobium	0	0	1	1				Comparison	Correlation	p-value
Acidimicrobium	0	0	1	1				BarA_vs_FliW	-0.941573	4.87092e-68
Acidothermus	0	0	1	1				UvrY_vs_FliW	-0.801234	4.97146e-33
Acinetobacter	1	0	1	0				BarA_UvrY_vs_FliW	-0.952009	7.31288e-74
Actinoplanes	0	0	1	1				BarA_vs_UvrY	0.746224	1.62677e-26
Actinosynnema	0	0	1	1
Aeromonas	1	1	1	0
Alcanivorax	1	0.5	1	0
Aliivibrio	1	1	1	0
Allochromatium	1	0	1	0
Alteromonas	1	1	1	0
Anoxybacillus	0	0	1	1
Azoarcus	0	1	1	0
Bacillus	0	0	1	1
Bacteriovorax	0	0	1	1
Borrelia	0	0	1	1
Brachyspira	0	0	1	1
Brevibacillus	0	0	1	1
butyrate-producing	0	0	1	1
Butyrivibrio	0	0	1	1
Caldanaerobacter	0	0	1	1
Caldicellulosiruptor	0	0	1	1
Calditerrivibrio	0	0	1	1
Campylobacter	0	0	1	1
Carboxydothermus	0	0	1	1
Cellvibrio	1	0	1	0
Chromohalobacter	1	0	1	0
Citrobacter	1	1	1	0
Clostridium	0	0	1	1
Conexibacter	0	0	1	1
Cronobacter	1	1	1	0
Denitrovibrio	0	0	1	1
Desulfarculus	0	0	1	1
Desulfatibacillum	0	0	1	1
Desulfitobacterium	0	0	1	1
Desulfobacula	0	0	1	1
Desulfobulbus	0	0	1	1
Desulfocapsa	0	0	1	1
Desulfohalobium	0	0	1	1
Desulfomicrobium	1	0	1	1
Desulfosporosinus	1	0	1	1
Desulfotomaculum	0	0	1	1
Desulfovibrio	0	0	1	1
Desulfurivibrio	0	0	1	1
Dickeya	1	1	1	0
Edwardsiella	1	1	1	0
Enterobacter	1	1	1	0
Erwinia	1	1	1	0
Escherichia	1	1	1	0
Eubacterium	0	0	1	1
Exiguobacterium	0	0	1	1
Ferrimonas	1	1	1	0
Fervidobacterium	0	0	1	1
Fretibacterium	0	0	1	1
Geobacillus	0	0	1	1
Geobacter	0	0	1	1
Geodermatophilus	0	0	1	1
Glaciecola	1	1	1	0
Hahella	1	1	1	0
Halanaerobium	0	0	1	1
Halobacteroides	0	0	1	1
Halomonas	1	0	1	0
Halothermothrix	0	0	1	1
Helicobacter	0	0	1	1
Heliobacterium	0	0	1	1
Idiomarina	1	1	1	0
Kangiella	1	1	1	0
Kineococcus	0	0	1	1
Klebsiella	1	1	1	0
Kyrpidia	0	0	1	1
Lachnoclostridium	0	0	1	1
Legionella	1	0	1	0
Leptospira	0	0	1	1
Leptospirillum	0	0	1	1
Magnetococcus	1	0	1	1
Mahella	0	0	1	1
Marinobacter	1	0	1	0
Marinomonas	1	0	1	0
Mesorhizobium	1	0	1	0
Methylomicrobium	0	0	1	1
Morganella	1	1	1	0
Nautilia	1	0	1	0
Oceanimonas	1	1	1	0
Opitutus	0	0	1	1
Oscillibacter	0	0	1	1
Paenibacillus	0	0	1	1
Pantoea	1	1	1	0
Pectobacterium	1	1	1	0
Pelobacter	0	0	1	1
Pelotomaculum	0	0	1	1
Peptoclostridium	0	0	1	1
Petrotoga	0	0	1	1
Photobacterium	1	1	1	0
Photorhabdus	1	1	1	0
Pseudoalteromonas	1	1	1	0
Pseudomonas	1	1	1	0
Pseudothermotoga	0	0	1	1
Pseudoxanthomonas	1	1	1	0
Psychromonas	1	1	1	0
Rahnella	1	1	1	0
Raoultella	1	1	1	0
Roseburia	0	0	1	1
Ruminiclostridium	0	0	1	1
Salinispira	0	0	1	1
Salmonella	1	1	1	0
Selenomonas	0	0	1	1
Serratia	1	1	1	0
Shewanella	1	1	1	0
Shigella	1	1	1	0
Shimwellia	1	1	1	0
Singulisphaera	0	0	1	1
Sodalis	1	1	1	0
Spirochaeta	0	0	1	1
Sulfuricurvum	0	0	1	1
Sulfurimonas	0	0	1	1
Sulfurospirillum	0	0	1	1
Syntrophobotulus	0	0	1	1
Syntrophothermus	0	0	1	1
Teredinibacter	1	0	1	0
Thermacetogenium	0	0	1	1
Thermanaerovibrio	0	0	1	1
Thermincola	0	0	1	1
Thermoanaerobacter	0	0	1	1
Thermoanaerobacterium	0	0	1	1
Thermobacillus	0	0	1	1
Thermodesulfatator	0	0	1	1
Thermodesulfovibrio	0	0	1	1
Thermosediminibacter	0	0	1	1
Thermosipho	0	0	1	1
Thermotoga	0	0	1	1
Thioalkalivibrio	1	0	1	0
Thiocystis	1	0	1	0
Thiomicrospira	1	0	1	0
Thiomonas	0	0	1	1
Tolumonas	1	1	1	0
Treponema	0	0	1	1
Vibrio	1	1	1	0
Xanthomonas	1	1	1	0
Xenorhabdus	1	1	1	0
Xylella	1	1	1	0
Yersinia	1	1	1	0
